# Supplementary material for: 2,6-Dibromo-4-butyl­aniline
Source: Acta Crystallogr Sect E Struct Rep Online. 2010 Nov 24;66(Pt 12):o3268. doi: 10.1107/S1600536810047410 (PMC3011637; doi:10.1107/S1600536810047410)
Supplement: Supplementary file 2 [file e-66-o3268-Isup2.hkl]

# 
# h,k,l, Fc-squared, Fo-squared, sigma(Fo-squared) and status flag 
# 
data_I
_shelx_title ' 1 in C2/c' 
_shelx_refln_list_code          4 
_shelx_F_calc_maximum      393.04 
_exptl_crystal_F_000      1200.00 
_reflns_d_resolution_high  0.7701 
 
loop_ 
 _symmetry_equiv_pos_as_xyz 
 'x, y, z' 
 '-x, y, -z+1/2' 
 'x+1/2, y+1/2, z' 
 '-x+1/2, y+1/2, -z+1/2' 
 '-x, -y, -z' 
 'x, -y, z-1/2' 
 '-x+1/2, -y+1/2, -z' 
 'x+1/2, -y+1/2, z-1/2' 
 
_cell_length_a    17.5657 
_cell_length_b     4.6083 
_cell_length_c    29.0227 
_cell_angle_alpha  90.000 
_cell_angle_beta   98.934 
_cell_angle_gamma  90.000 
 
_shelx_F_squared_multiplier     1.000 
 
loop_ 
 _refln_index_h 
 _refln_index_k 
 _refln_index_l 
 _refln_F_squared_calc 
 _refln_F_squared_meas 
 _refln_F_squared_sigma 
 _refln_observed_status 
   4   0   0    24220.81    25052.16    927.10 o 
   6   0   0    22116.79    24115.56   1132.62 o 
   8   0   0     5216.20     4885.93    246.41 o 
  10   0   0    45621.17    46621.88   3105.02 o 
  12   0   0     9912.90    11009.18    838.82 o 
  14   0   0      427.88      562.59    264.39 o 
  16   0   0     4391.22     5240.56    809.49 o 
  18   0   0     4168.81     4294.50   1025.78 o 
  20   0   0      949.92      948.70    447.64 o 
  22   0   0        4.78       35.16    271.15 o 
   1   1   0     8796.26     6878.66   1167.45 o 
   3   1   0     2356.83     2382.03    113.38 o 
   5   1   0      185.96      205.05     24.89 o 
   7   1   0     2087.24     2493.52    130.96 o 
   9   1   0      676.40      541.69     62.70 o 
  11   1   0     2244.54     2366.87    189.83 o 
  13   1   0      558.45      721.31    148.71 o 
  15   1   0      590.19      774.01    159.92 o 
  17   1   0      106.50      359.35    180.30 o 
  19   1   0       18.92       -3.36    149.44 o 
  21   1   0       14.17       15.13    177.33 o 
   0   2   0    60748.80    65276.04   6477.43 o 
   2   2   0     4165.05     4115.60    261.38 o 
   4   2   0     4232.39     4617.29    465.92 o 
   6   2   0    13868.30    13041.88    762.86 o 
   8   2   0       58.40       29.23     31.68 o 
  10   2   0    12059.92    12988.27    878.85 o 
  12   2   0     1651.80     1582.61    207.47 o 
  14   2   0      471.54      657.69    155.05 o 
  16   2   0     1895.93     1863.04    312.86 o 
  18   2   0     1378.25     1415.68    410.34 o 
  20   2   0      228.46      146.90    160.11 o 
   1   3   0     8690.03     7884.63    765.78 o 
   3   3   0      150.72      286.28     92.95 o 
   5   3   0      498.95      644.18    120.60 o 
   7   3   0     1081.48     1222.78    131.55 o 
   9   3   0     1319.99      962.67    112.72 o 
  11   3   0     1147.86     1025.62    195.35 o 
  13   3   0      180.32      209.70    141.35 o 
  15   3   0      359.59      179.50    109.94 o 
  17   3   0      397.24      464.37    162.57 o 
  19   3   0        0.05      677.54    471.31 o 
   0   4   0      231.49      247.49    161.61 o 
   2   4   0       26.08      134.11     69.06 o 
   4   4   0      714.68      766.72    129.88 o 
   6   4   0      663.86      593.17    117.88 o 
   8   4   0       20.27       19.70     61.88 o 
  10   4   0      215.43       13.04     50.60 o 
  12   4   0       11.41      -34.77    101.10 o 
  14   4   0      265.04      293.91    193.86 o 
  16   4   0       36.72       65.59    225.17 o 
   1   5   0      253.86      296.02    165.88 o 
   3   5   0      216.10      211.62    120.90 o 
   5   5   0      207.90      164.32    143.92 o 
   7   5   0       59.72       29.91     97.66 o 
   9   5   0      175.65       75.41     98.06 o 
  11   5   0       23.18       95.77    224.35 o 
 -21   1   1      354.41      841.47    288.38 o 
 -19   1   1      182.41      456.45    190.50 o 
 -17   1   1      140.87      301.90    173.96 o 
 -15   1   1     6907.44     8490.84   1138.40 o 
 -13   1   1    16955.51    18825.71   1479.17 o 
 -11   1   1       84.79       24.39     37.40 o 
  -9   1   1     6247.96     5942.16    307.29 o 
  -7   1   1    60335.11    59877.43   3102.62 o 
  -5   1   1    14059.43    13856.19    631.15 o 
  -3   1   1    99853.13   100378.43   4253.23 o 
  -1   1   1     4889.63     4683.62    137.70 o 
   1   1   1     7855.06     9123.82    547.33 o 
   3   1   1    88202.23    93244.18   3997.59 o 
   5   1   1    13495.37    13628.61    554.27 o 
   7   1   1    11917.41    12748.85    717.04 o 
   9   1   1     8485.89     7802.35    453.34 o 
  11   1   1       69.47       82.23     85.49 o 
  13   1   1    27429.36    31501.95   3016.96 o 
  15   1   1     1143.69     1230.88    237.62 o 
  17   1   1       20.26      249.03    132.82 o 
  19   1   1     2381.33     2964.81    671.92 o 
  21   1   1      473.68      797.29    354.12 o 
 -20   2   1       49.49       -9.98    100.46 o 
 -18   2   1       10.71      123.84    160.20 o 
 -16   2   1       46.79      -74.72    119.01 o 
 -14   2   1     2516.85     2795.53    357.43 o 
 -12   2   1     1074.63     1089.96    156.55 o 
 -10   2   1     1047.12     1014.96    110.58 o 
  -8   2   1     3198.14     3691.88    511.37 o 
  -6   2   1      598.22      506.01     87.07 o 
  -4   2   1     4774.09     4830.06    355.07 o 
  -2   2   1     3193.69     3075.86    149.69 o 
   0   2   1      415.10      621.83     56.11 o 
   2   2   1    18206.96    21067.40   1310.81 o 
   4   2   1     8108.80     9308.75    939.39 o 
   6   2   1      166.10      247.17     40.52 o 
   8   2   1      952.57      890.54     69.28 o 
  10   2   1       73.55      250.40    155.15 o 
  12   2   1     1944.41     2144.52    255.35 o 
  14   2   1     2373.48     2758.71    352.12 o 
  16   2   1        1.37      262.73    243.09 o 
  18   2   1      376.66      435.71    160.14 o 
  20   2   1      177.19      194.08    172.07 o 
 -19   3   1       17.18     -135.24    309.02 o 
 -17   3   1      254.40      151.87    115.88 o 
 -15   3   1     1185.10     1079.13    221.96 o 
 -13   3   1      737.62      787.01    151.81 o 
 -11   3   1      869.39      810.58    139.28 o 
  -9   3   1      295.51      120.20     53.38 o 
  -7   3   1     4004.35     3337.90    269.24 o 
  -5   3   1     1630.44     1763.25    168.91 o 
  -3   3   1     4860.23     5201.29    356.16 o 
  -1   3   1     2306.58     2199.52    156.57 o 
   1   3   1      174.26      324.87     93.29 o 
   3   3   1     8993.46     9681.03    683.02 o 
   5   3   1        8.94      136.54     96.23 o 
   7   3   1     1743.98     1583.76    270.89 o 
   9   3   1     1064.91      816.28    103.81 o 
  11   3   1      289.82      398.79     87.15 o 
  13   3   1     1071.75     1027.11    166.43 o 
  15   3   1      199.43      120.84     93.79 o 
  17   3   1      133.03       81.92     95.50 o 
  19   3   1      224.10      112.92    267.10 o 
 -16   4   1        3.55      -87.90    244.78 o 
 -14   4   1      429.21      486.01    210.56 o 
 -12   4   1      108.22      125.31    142.80 o 
 -10   4   1       12.93      -73.71     99.69 o 
  -8   4   1      407.39      532.00    104.27 o 
  -6   4   1      549.76      635.68    120.44 o 
  -4   4   1     1190.21     1688.92    205.23 o 
  -2   4   1      308.56      316.31     93.59 o 
   0   4   1        8.42       48.39     77.33 o 
   2   4   1      583.61      759.95    159.06 o 
   4   4   1     1900.29     1672.68    290.33 o 
   6   4   1       62.08       71.60     64.39 o 
   8   4   1       19.03      -19.28     35.64 o 
  10   4   1      230.24      536.60    119.24 o 
  12   4   1      393.73      357.38    184.76 o 
  14   4   1      258.72      396.19    745.16 o 
  16   4   1       11.33       77.65    180.35 o 
 -11   5   1       42.64       41.92    241.40 o 
  -9   5   1       12.90      -82.22    101.03 o 
  -7   5   1       97.77       29.42    114.20 o 
  -5   5   1       53.89     -141.65    142.28 o 
  -3   5   1        1.85      -58.03    104.53 o 
  -1   5   1       30.33       51.18     95.50 o 
   1   5   1       25.83      113.32    141.74 o 
   3   5   1       33.01      159.18    172.81 o 
   5   5   1       32.89      104.17    143.73 o 
   7   5   1       12.06      -26.70     89.92 o 
   9   5   1       12.96        2.75    140.02 o 
  11   5   1       55.61       71.01    164.82 o 
 -22   0   2     1489.11     1432.85    681.60 o 
 -20   0   2      802.27      379.34    330.66 o 
 -18   0   2     3515.64     4666.40   1312.49 o 
 -16   0   2      119.51      221.11    228.55 o 
 -14   0   2      462.67      848.62    302.26 o 
 -12   0   2    49876.86    52922.54   4712.05 o 
 -10   0   2    36110.13    40108.76   3729.17 o 
  -8   0   2       47.67       78.28     22.97 o 
  -6   0   2     6415.23     6535.05    274.66 o 
  -4   0   2      322.24      428.73     69.11 o 
   4   0   2    38326.80    41484.30   2203.74 o 
   6   0   2   113373.53   113148.81   6851.33 o 
   8   0   2       57.85      108.08     34.04 o 
  10   0   2     5795.73     6462.33    425.87 o 
  12   0   2     2173.35     2348.91    218.69 o 
  14   0   2     2000.78     2020.78    405.72 o 
  16   0   2    15694.11    19662.99   3539.19 o 
  18   0   2     1361.10     1745.93    594.37 o 
  20   0   2      297.69      805.34    445.61 o 
  22   0   2      708.99     1174.55    661.32 o 
 -21   1   2       68.23      117.52    244.44 o 
 -19   1   2        2.30      -38.70    129.77 o 
 -17   1   2      122.75      398.33    303.61 o 
 -15   1   2      214.09      360.58    171.45 o 
 -13   1   2     1268.83     1182.85    129.45 o 
 -11   1   2     3477.00     3610.06    305.38 o 
  -9   1   2     3709.28     4138.94    348.72 o 
  -7   1   2     4680.69     4368.83    199.47 o 
  -5   1   2    15522.26    16197.31    775.16 o 
  -3   1   2      340.18      332.13     17.41 o 
  -1   1   2     2158.86     2577.09    181.44 o 
   1   1   2    36044.91    35505.55   2170.28 o 
   3   1   2      935.03     1054.21     47.07 o 
   5   1   2     4231.71     5211.56    448.89 o 
   7   1   2      116.64      138.65     35.30 o 
   9   1   2      136.39      144.06     23.79 o 
  11   1   2       86.50      102.03     31.05 o 
  13   1   2        2.90       17.78     57.61 o 
  15   1   2     2920.81     2862.98    392.13 o 
  17   1   2       53.51      216.48    113.78 o 
  19   1   2        5.05       -0.81    256.61 o 
  21   1   2       16.85      186.16    178.54 o 
 -20   2   2      201.58      136.86    134.51 o 
 -18   2   2     1001.57     1080.62    264.39 o 
 -16   2   2        0.42      -17.71     74.51 o 
 -14   2   2      213.54      488.00    140.93 o 
 -12   2   2    10428.68    10952.01    863.79 o 
 -10   2   2     5681.67     4853.83    312.44 o 
  -8   2   2      732.64     1135.46    179.27 o 
  -6   2   2     2455.19     1988.78    194.95 o 
  -4   2   2     8058.18     7571.04    744.47 o 
  -2   2   2    11249.68    11812.42    904.49 o 
   0   2   2    21409.92    22896.19   1078.35 o 
   2   2   2     1416.85     1375.34     78.59 o 
   4   2   2     2494.87     2679.03    355.36 o 
   6   2   2    37035.86    35812.92   1774.74 o 
   8   2   2       27.49       96.93     44.79 o 
  10   2   2     4606.49     4837.76   1115.16 o 
  12   2   2     1988.85     2223.99    267.42 o 
  14   2   2       64.13       28.06    131.86 o 
  16   2   2     4441.66     5346.40    727.82 o 
  18   2   2      291.97      253.77    145.92 o 
  20   2   2      126.70      317.97    266.36 o 
 -19   3   2        0.11      -16.90    228.55 o 
 -17   3   2      199.11      125.84    112.38 o 
 -15   3   2       80.00       48.31     81.54 o 
 -13   3   2      430.60      527.42    129.02 o 
 -11   3   2     3012.60     2865.39    347.12 o 
  -9   3   2      908.71      603.13    125.81 o 
  -7   3   2       22.26       57.14     32.38 o 
  -5   3   2     1622.93     1919.50    190.39 o 
  -3   3   2        1.47       12.97     47.05 o 
  -1   3   2     2555.16     2590.10    182.87 o 
   1   3   2     4015.48     3940.55    276.37 o 
   3   3   2      427.23      411.38     61.52 o 
   5   3   2     5242.09     5878.92    424.79 o 
   7   3   2     1692.43     1664.05    306.57 o 
   9   3   2      779.79      718.89    118.73 o 
  11   3   2        7.05      -58.22     58.22 o 
  13   3   2       15.96       62.05    103.75 o 
  15   3   2     1178.57     1251.93    213.30 o 
  17   3   2      288.01      537.14    224.46 o 
  19   3   2        0.03       -6.32    181.56 o 
 -16   4   2        1.27      190.01    313.75 o 
 -14   4   2       64.74      126.57    127.15 o 
 -12   4   2      131.14      202.76    131.85 o 
 -10   4   2       20.29      118.09    104.28 o 
  -8   4   2      230.96      289.03    139.61 o 
  -6   4   2       28.50       -6.16     73.20 o 
  -4   4   2      520.28      578.38    123.25 o 
  -2   4   2      854.22      997.27    173.83 o 
   0   4   2      117.88       53.02     59.02 o 
   2   4   2      908.65     1264.36    195.92 o 
   4   4   2       40.16       72.40     93.40 o 
   6   4   2     1553.00     1276.07    263.71 o 
   8   4   2       58.84       -2.41     57.88 o 
  10   4   2      369.99      246.41    123.74 o 
  12   4   2      200.95      371.34    134.49 o 
  14   4   2       66.12       29.08    236.67 o 
  16   4   2      101.20     -116.17    229.81 o 
 -11   5   2       79.37      334.14    258.12 o 
  -9   5   2       36.60      -80.39    103.88 o 
  -7   5   2      242.58      296.49    152.16 o 
  -5   5   2        4.74       50.80    183.55 o 
  -3   5   2        0.31     -134.13    134.13 o 
  -1   5   2      174.39      213.58    458.46 o 
   1   5   2        5.79      170.24    151.33 o 
   3   5   2        8.25      298.68    179.85 o 
   5   5   2      127.77      -59.57    164.41 o 
   7   5   2      237.45      198.66    172.77 o 
   9   5   2      147.40      -39.22    219.76 o 
  11   5   2        0.05     -101.43    233.96 o 
 -21   1   3        4.50       52.07    281.30 o 
 -19   1   3     3547.93     3965.13    762.30 o 
 -17   1   3       46.28      106.15    187.98 o 
 -15   1   3     6345.53     6600.49    712.10 o 
 -13   1   3      372.91      420.68     72.82 o 
 -11   1   3      244.53      251.81     95.88 o 
  -9   1   3    52890.11    54297.62   3269.29 o 
  -7   1   3    27827.48    26571.76   1303.35 o 
  -5   1   3    18853.84    16203.75    836.33 o 
  -3   1   3    22893.10    22910.48    737.37 o 
  -1   1   3    44325.02    59024.11   3607.47 o 
   1   1   3   146888.22   132175.48   4924.02 o 
   3   1   3    44909.40    44373.32   2352.62 o 
   5   1   3      642.51      614.09     35.34 o 
   7   1   3    11356.25    11842.69    557.65 o 
   9   1   3    36353.83    35963.35   1691.74 o 
  11   1   3      323.78      334.88     48.87 o 
  13   1   3    10690.18    10573.67    811.73 o 
  15   1   3       55.02      134.67    119.19 o 
  17   1   3       71.49       48.11    142.94 o 
  19   1   3     4617.78     5530.39   1013.27 o 
  21   1   3       93.33       90.62    155.20 o 
 -20   2   3       75.05      161.66    158.52 o 
 -18   2   3      485.87      617.88    203.21 o 
 -16   2   3       35.65       71.50    112.32 o 
 -14   2   3     1088.06     1158.58    260.21 o 
 -12   2   3      101.36      351.19    153.06 o 
 -10   2   3     1954.45     1969.56    160.52 o 
  -8   2   3     9418.98     9787.96    779.52 o 
  -6   2   3     3206.54     3164.91    192.98 o 
  -4   2   3       94.98      148.46     38.35 o 
  -2   2   3       16.42        1.74     19.09 o 
   0   2   3     2008.62     2162.19    119.25 o 
   2   2   3    14171.00    14398.69    640.07 o 
   4   2   3     3859.94     4230.14    480.83 o 
   6   2   3       95.67      184.69     86.45 o 
   8   2   3     8226.18     7862.99    384.96 o 
  10   2   3      281.05      336.61     85.42 o 
  12   2   3      840.31      842.17    132.86 o 
  14   2   3      821.46      698.32    134.82 o 
  16   2   3       11.76      122.63    111.00 o 
  18   2   3      510.18      662.78    198.48 o 
  20   2   3      278.50      633.34    472.66 o 
 -19   3   3      305.16       81.61    157.31 o 
 -17   3   3        0.52       46.47    101.75 o 
 -15   3   3      846.07      799.53    175.38 o 
 -13   3   3        9.59      152.79     77.04 o 
 -11   3   3      201.13      234.29    108.39 o 
  -9   3   3     3043.07     3245.05    286.83 o 
  -7   3   3     1016.82      720.43    109.86 o 
  -5   3   3     1695.74     2433.89    348.02 o 
  -3   3   3      132.30      136.21     47.53 o 
  -1   3   3     3218.55     3216.94    238.75 o 
   1   3   3     2150.48     2226.43    155.26 o 
   3   3   3     5314.92     4855.65    290.84 o 
   5   3   3     1382.93     1142.73    140.04 o 
   7   3   3      438.70      364.96     62.78 o 
   9   3   3     2636.42     2475.39    237.99 o 
  11   3   3       40.65       52.30     67.74 o 
  13   3   3      905.61      780.85    205.69 o 
  15   3   3      262.86      321.88    116.10 o 
  17   3   3       17.89      209.69    164.73 o 
  19   3   3      487.21      314.12    242.60 o 
 -16   4   3       30.62       98.72    255.60 o 
 -14   4   3      148.14      178.79    135.87 o 
 -12   4   3        0.85     -157.55    229.91 o 
 -10   4   3      127.82      196.25    144.43 o 
  -8   4   3     1820.80     2552.64    427.86 o 
  -6   4   3        1.79      143.99    125.71 o 
  -4   4   3      109.39      130.04     74.19 o 
  -2   4   3      700.88      735.76    129.37 o 
   0   4   3      246.11      367.23     84.59 o 
   2   4   3     1681.47     2083.92    310.13 o 
   4   4   3       43.14      -61.64     61.64 o 
   6   4   3      350.99      512.63    108.36 o 
   8   4   3      160.30      169.84     80.32 o 
  10   4   3      122.35       92.14     72.64 o 
  12   4   3      147.83      131.88    277.96 o 
  14   4   3        2.93      -59.85    189.25 o 
  16   4   3        4.24       76.41    366.50 o 
 -11   5   3        2.74        1.16    112.44 o 
  -9   5   3        7.58       17.19     89.13 o 
  -7   5   3        0.24      111.88    113.71 o 
  -5   5   3      323.59      196.74    147.79 o 
  -3   5   3       88.66      121.49    151.20 o 
  -1   5   3      137.45        7.90    157.73 o 
   1   5   3       21.52       54.44    111.65 o 
   3   5   3      125.67      -29.61    129.53 o 
   5   5   3      238.22      269.36    201.82 o 
   7   5   3        4.02      806.70    478.07 o 
   9   5   3       12.89     -264.39    306.99 o 
  11   5   3       22.13       -6.76    198.80 o 
 -22   0   4     2413.98     3203.80   1279.36 o 
 -20   0   4       96.19      269.12    372.58 o 
 -18   0   4        6.56       48.01    186.63 o 
 -16   0   4     3578.88     5032.90   1129.92 o 
 -14   0   4     2000.75     1822.75    285.82 o 
 -12   0   4    45574.32    57013.68   6849.49 o 
 -10   0   4     1815.18     1632.33    301.86 o 
  -8   0   4      366.89      436.18     50.83 o 
  -6   0   4   122061.17   126296.08   8346.70 o 
  -4   0   4    92772.98    91485.66   4256.92 o 
  -2   0   4    27033.98    17713.86   1016.55 o 
   2   0   4     1993.03     2180.36    140.02 o 
   4   0   4   107994.42   127128.81  13650.96 o 
   6   0   4   121675.92   117572.04   9040.68 o 
   8   0   4     7966.33     8465.71    585.31 o 
  10   0   4    10903.53    10376.99    660.32 o 
  12   0   4    14297.17    15282.43   1154.02 o 
  14   0   4     3365.84     3251.90    613.31 o 
  16   0   4     6367.48     5793.35   1026.95 o 
  18   0   4       20.77      237.34    233.96 o 
  20   0   4      318.51      623.45    426.00 o 
  22   0   4     1420.09     1260.42    635.62 o 
 -21   1   4      215.33      548.01    250.24 o 
 -19   1   4        7.49      258.32    295.50 o 
 -17   1   4        1.87       78.42    121.21 o 
 -15   1   4      572.03      555.39    156.74 o 
 -13   1   4       87.56      257.43     80.42 o 
 -11   1   4     1496.19     1443.59    137.96 o 
  -9   1   4     5812.89     6826.97    418.01 o 
  -7   1   4     1025.83      950.32     71.99 o 
  -5   1   4     2423.32     2246.12     59.54 o 
  -3   1   4     1667.87     1445.17     44.24 o 
  -1   1   4     4185.94     5162.72    268.60 o 
   1   1   4     1230.95     1047.22     47.17 o 
   3   1   4    12295.63    13079.12    553.95 o 
   5   1   4     8048.70     9647.80   1731.49 o 
   7   1   4      760.27      701.03     61.99 o 
   9   1   4      159.58      256.98     46.82 o 
  11   1   4      477.14      473.26     49.18 o 
  13   1   4      369.90      333.12     86.84 o 
  15   1   4      882.77      845.69    212.67 o 
  17   1   4      137.95      110.66    142.63 o 
  19   1   4       33.02      371.02    218.39 o 
  21   1   4       96.61     -350.94    403.69 o 
 -20   2   4        2.60     -236.54    236.54 o 
 -18   2   4       17.58       73.73    149.82 o 
 -16   2   4     2146.08     2304.63    362.41 o 
 -14   2   4       25.40       70.21    223.14 o 
 -12   2   4     9473.65     9954.82    885.12 o 
 -10   2   4       46.47      103.36     91.74 o 
  -8   2   4     1122.22     1116.25     93.95 o 
  -6   2   4    45259.29    45125.82   2593.03 o 
  -4   2   4     8534.60     9964.15    679.25 o 
  -2   2   4    13097.24    12963.62    687.61 o 
   0   2   4      267.08      296.56     30.83 o 
   2   2   4     4613.18     5022.07    223.87 o 
   4   2   4    23157.80    21759.82   1881.23 o 
   6   2   4    19697.40    18094.96    845.90 o 
   8   2   4      116.51      150.64     63.45 o 
  10   2   4      132.35      281.03     71.46 o 
  12   2   4     5081.37     5956.90    926.61 o 
  14   2   4      766.23      688.98    135.36 o 
  16   2   4     1139.84      912.60    165.46 o 
  18   2   4       56.03      189.23    179.97 o 
  20   2   4       62.05       11.39    170.35 o 
 -19   3   4       13.82       50.69    159.59 o 
 -17   3   4        7.73      -82.89    153.87 o 
 -15   3   4      473.61      504.08    139.54 o 
 -13   3   4      353.64      360.00    231.36 o 
 -11   3   4     1905.79     1944.80    193.28 o 
  -9   3   4      198.16      166.94     64.69 o 
  -7   3   4     1215.70      899.21    142.15 o 
  -5   3   4     6845.18     6959.85    898.45 o 
  -3   3   4      107.86      135.99     85.69 o 
  -1   3   4      140.57      188.25     52.05 o 
   1   3   4      124.65      202.66     55.83 o 
   3   3   4     1449.74     1503.12    119.02 o 
   5   3   4     5976.65     4783.92    286.20 o 
   7   3   4      623.45      623.20     84.14 o 
   9   3   4      131.63      227.91     89.87 o 
  11   3   4      730.94      775.80    124.91 o 
  13   3   4       87.06      116.94     97.28 o 
  15   3   4      644.06      475.50    169.78 o 
  17   3   4       30.77      242.48    168.25 o 
 -16   4   4      176.08      117.50    147.73 o 
 -14   4   4      109.21      311.21    181.12 o 
 -12   4   4      231.61      350.06    216.13 o 
 -10   4   4      160.16      508.69    184.52 o 
  -8   4   4      593.46      772.24    210.05 o 
  -6   4   4     1283.95     2334.94    419.72 o 
  -4   4   4       98.85      208.96    117.74 o 
  -2   4   4      640.73      732.72    248.16 o 
   0   4   4       28.36       89.18     68.79 o 
   2   4   4      775.93      608.08    117.03 o 
   4   4   4      104.14      106.98     98.97 o 
   6   4   4      122.76      285.85     97.89 o 
   8   4   4       12.30       53.13     69.36 o 
  10   4   4       59.26      190.11     82.24 o 
  12   4   4      259.93      486.17    164.52 o 
  14   4   4       23.48      -48.54    283.32 o 
  16   4   4       16.47      841.86    670.78 o 
 -11   5   4      230.54      258.01    174.23 o 
  -9   5   4      234.28      351.19    163.30 o 
  -7   5   4       58.73       26.62    104.95 o 
  -5   5   4      498.90      696.25    245.76 o 
  -3   5   4       16.16       55.14    159.27 o 
  -1   5   4      172.54      306.33    163.20 o 
   1   5   4       77.17      118.36    106.12 o 
   3   5   4        0.57       24.53     89.22 o 
   5   5   4      175.59       -6.09    170.40 o 
   7   5   4       16.15      -41.25    200.83 o 
   9   5   4        2.85      159.58    285.35 o 
  11   5   4       99.26      350.94    354.32 o 
 -21   1   5      633.65      472.89    247.37 o 
 -19   1   5     4813.30     5418.83    958.13 o 
 -15   1   5       74.13      165.10    126.25 o 
 -13   1   5     6026.82     6876.15    832.69 o 
 -11   1   5     1455.94     1525.63    146.36 o 
  -9   1   5    37714.76    39151.76   2887.80 o 
  -7   1   5    16740.22    18459.72   1042.82 o 
  -5   1   5     2787.78     2570.09     95.46 o 
  -3   1   5    59888.13    50810.84   2414.78 o 
  -1   1   5    43833.25    49243.61   2602.03 o 
   1   1   5   110724.34   100798.66   3486.62 o 
   3   1   5      658.54      692.07     44.71 o 
   5   1   5      558.66      566.43    101.00 o 
   7   1   5    53114.09    58997.80   3256.42 o 
   9   1   5    20592.11    21376.66   1020.60 o 
  11   1   5     1201.93     1170.31     89.09 o 
  13   1   5     1392.53     1288.90    106.79 o 
  15   1   5     2145.85     2397.18    326.10 o 
  17   1   5     1453.82     1664.53    359.20 o 
  19   1   5     2161.32     2185.44    428.88 o 
  21   1   5       48.47      181.90    372.58 o 
 -20   2   5      380.57      511.83    227.50 o 
 -18   2   5      595.16      853.40    241.14 o 
 -16   2   5        9.59      -38.91     76.57 o 
 -14   2   5       78.54      125.16     92.22 o 
 -12   2   5      156.05      253.28    150.84 o 
 -10   2   5     3616.91     3427.43    299.92 o 
  -8   2   5     6470.70     7036.23    443.06 o 
  -6   2   5       33.59      112.32     30.84 o 
  -4   2   5     8593.73    10657.59    841.41 o 
  -2   2   5     8967.34    10227.63    839.15 o 
   0   2   5       62.39      108.55     37.29 o 
   2   2   5     8202.12     7668.64    316.44 o 
   4   2   5       60.36      114.04     49.21 o 
   6   2   5     2757.00     2516.30    162.43 o 
   8   2   5     6796.90     6823.58    354.69 o 
  10   2   5      641.27      488.94     75.86 o 
  12   2   5      393.04      483.89    187.59 o 
  14   2   5      203.47      268.03    109.29 o 
  16   2   5      639.99      530.32    128.44 o 
  18   2   5      129.30       54.08    140.78 o 
  20   2   5       64.96      159.04    308.96 o 
 -19   3   5      321.29     -103.16    213.56 o 
 -17   3   5       90.24       98.63    343.84 o 
 -15   3   5      121.05      123.23    161.25 o 
 -13   3   5     1178.62      845.88    450.01 o 
 -11   3   5       41.75      126.38     65.82 o 
  -9   3   5     3970.04     3691.79    306.27 o 
  -7   3   5        0.87       11.93     27.07 o 
  -5   3   5      409.45      436.98    187.95 o 
  -3   3   5     5604.60     6384.89    757.24 o 
  -1   3   5      165.59      172.05     48.58 o 
   1   3   5     2062.90     1939.89    135.19 o 
   3   3   5        9.45       21.71     37.67 o 
   5   3   5     1796.08     1581.22    127.45 o 
   7   3   5     6329.58     5471.52    396.20 o 
   9   3   5      259.06      274.91     74.61 o 
  11   3   5      739.98      630.57    112.89 o 
  13   3   5      167.20      341.59    101.74 o 
  15   3   5      836.02      628.54    191.94 o 
  17   3   5      119.79      390.34    196.72 o 
 -16   4   5       20.07      -20.62    133.71 o 
 -14   4   5       10.93      -14.94    145.72 o 
 -12   4   5        5.10       34.49    181.22 o 
 -10   4   5       68.31       -8.56    114.06 o 
  -8   4   5      801.33     1211.81    273.95 o 
  -6   4   5      133.65      181.66    267.38 o 
  -4   4   5      116.30      413.47    153.83 o 
  -2   4   5     1354.61     1344.61    200.85 o 
   0   4   5       79.78      105.72     58.82 o 
   2   4   5      791.02      818.90    124.99 o 
   4   4   5      610.38      722.43    186.22 o 
   6   4   5      752.28      737.37    124.33 o 
   8   4   5     1577.20     1547.45    184.60 o 
  10   4   5        5.48       96.58    100.18 o 
  12   4   5        5.82       52.40    102.30 o 
  14   4   5      107.37      230.67    172.24 o 
  16   4   5        0.08     -131.18    292.79 o 
 -11   5   5        0.52      198.28    163.37 o 
  -9   5   5       31.65      -75.69    111.42 o 
  -7   5   5       14.01      -24.38    100.62 o 
  -5   5   5       39.48      136.10    165.13 o 
  -3   5   5        3.78      -28.96    143.07 o 
  -1   5   5        3.42       65.29    147.04 o 
   1   5   5       26.24      -11.79     78.82 o 
   3   5   5       15.54        5.81     98.72 o 
   7   5   5       17.63      -80.47    246.81 o 
  11   5   5       35.20     -183.92    290.76 o 
 -22   0   6      669.70     1548.48    878.37 o 
 -18   0   6     5277.11     7369.14   1813.55 o 
 -16   0   6     5528.80     6601.66   1178.60 o 
 -14   0   6      250.76      264.25     62.71 o 
 -12   0   6      513.25      325.26     67.87 o 
 -10   0   6     4271.14     4527.42    304.89 o 
  -8   0   6    36637.81    38325.33   2451.51 o 
  -6   0   6   135658.73   139303.19   9065.51 o 
  -4   0   6      278.51      275.52     30.52 o 
  -2   0   6       71.69       73.27     13.84 o 
   0   0   6   136052.78   127898.22   6066.55 o 
   2   0   6     4468.34     5849.36   2284.51 o 
   4   0   6    52486.83    72350.97   4358.69 o 
   6   0   6    21933.89    26640.27   1512.04 o 
   8   0   6     2109.15     2516.75    227.13 o 
  10   0   6    39478.21    24440.54   6909.67 o 
  12   0   6    17378.69    16606.72   2010.66 o 
  14   0   6     1867.01     1626.01    177.80 o 
  16   0   6       39.42      -22.31     77.09 o 
  18   0   6      553.19      563.34    233.17 o 
  20   0   6     1637.83     1806.98    485.10 o 
 -21   1   6      206.84      428.85    283.03 o 
 -19   1   6       11.13      465.52    236.71 o 
 -17   1   6      667.98      700.29    197.65 o 
 -15   1   6       98.90       83.18    113.97 o 
 -13   1   6       93.26      294.38    189.72 o 
 -11   1   6        0.10      114.32     68.53 o 
  -9   1   6        7.42       43.24     95.14 o 
  -7   1   6     7199.16     6484.43    465.92 o 
  -5   1   6     5442.79     6303.73    221.71 o 
  -3   1   6     1691.66     1745.78     90.35 o 
  -1   1   6       38.57       61.38     14.03 o 
   1   1   6    26359.46    27763.86   2045.31 o 
   3   1   6    15835.10    15396.59    683.88 o 
   5   1   6      931.39     1038.34    228.30 o 
   7   1   6      529.15      629.97     45.37 o 
   9   1   6     1305.94     1286.04     84.73 o 
  11   1   6     2357.51     2653.50    173.08 o 
  13   1   6       39.85       98.80     69.21 o 
  15   1   6       33.28      129.47     85.15 o 
  17   1   6        3.24       -6.87     98.69 o 
  19   1   6       40.16     -154.35    173.52 o 
  21   1   6      148.64      452.66    329.23 o 
 -20   2   6       70.35       73.12    137.01 o 
 -18   2   6     1086.20     1029.67    269.03 o 
 -16   2   6     3071.86     3794.71    525.54 o 
 -14   2   6      240.28      478.48    134.51 o 
 -12   2   6      602.42      529.66    114.27 o 
 -10   2   6     1431.05     1594.27    183.28 o 
  -8   2   6     1554.87     1293.18     90.52 o 
  -6   2   6    27928.84    26561.54   1361.97 o 
  -4   2   6     1138.91     1173.50     58.70 o 
  -2   2   6      678.47      662.01     73.66 o 
   0   2   6    24902.12    30096.26   1588.81 o 
   2   2   6      177.01      172.62     29.31 o 
   4   2   6    17894.27    17619.00   1539.35 o 
   6   2   6       86.63       73.50     35.61 o 
   8   2   6      563.59      527.32     63.13 o 
  10   2   6    12601.76    11485.45    971.34 o 
  12   2   6     4809.62     5066.04   1020.12 o 
  14   2   6     1441.31     1561.64    253.86 o 
  16   2   6        8.22      380.68    223.41 o 
  18   2   6      728.43      929.94    743.13 o 
  20   2   6      561.10      346.71    339.99 o 
 -19   3   6       29.39      235.73    251.69 o 
 -17   3   6      502.69      511.55    295.66 o 
 -15   3   6      283.75      276.56    248.16 o 
 -13   3   6       22.91      -77.43     95.39 o 
 -11   3   6        1.16       67.23     58.17 o 
  -9   3   6        2.15       61.24     58.10 o 
  -7   3   6     3121.86     3329.59    403.84 o 
  -5   3   6     5598.46     8213.77    888.11 o 
  -3   3   6       26.46       43.12     62.60 o 
  -1   3   6      995.94      913.27     77.81 o 
   1   3   6     4003.38     3939.16    235.01 o 
   3   3   6     1092.26     1111.34    108.72 o 
   5   3   6     2821.61     2401.84    170.81 o 
   7   3   6       99.73       89.27    129.49 o 
   9   3   6     1148.90      941.41    252.00 o 
  11   3   6     1791.55     1481.73    239.61 o 
  13   3   6        2.43      240.09    257.97 o 
  15   3   6       68.05       29.49    114.34 o 
  17   3   6      154.39      -96.31    141.78 o 
 -16   4   6      149.28       -0.16    135.85 o 
 -14   4   6      128.17       60.17    129.33 o 
 -12   4   6       18.59      221.76    152.27 o 
 -10   4   6       53.52       23.65    110.23 o 
  -8   4   6       49.64      244.86    163.51 o 
  -6   4   6      614.08      781.58    260.47 o 
  -4   4   6      231.68       52.75    130.17 o 
  -2   4   6       94.94      133.48     86.36 o 
   0   4   6      693.00      856.20    162.77 o 
   2   4   6       18.12      113.07     62.07 o 
   4   4   6     1115.78     1164.24    169.86 o 
   6   4   6      586.28      604.58    101.77 o 
   8   4   6      181.93      468.55    134.98 o 
  10   4   6      181.28       53.28     89.70 o 
  12   4   6      296.23      234.40    146.41 o 
  14   4   6      241.83      -35.16    120.56 o 
 -11   5   6        1.00      -25.23    132.55 o 
  -9   5   6        7.22       25.54    104.32 o 
  -7   5   6       16.87       43.15    114.89 o 
  -5   5   6      199.16       92.03    156.83 o 
  -3   5   6        3.11      206.24    382.05 o 
  -1   5   6       76.04      101.98    107.56 o 
   1   5   6        7.72       85.33    202.28 o 
   3   5   6        2.81       56.44    127.01 o 
   5   5   6       76.76     -120.22    142.92 o 
   7   5   6       13.55      411.80    362.44 o 
   9   5   6       12.41      -43.28    213.00 o 
  11   5   6      153.79      319.84    329.31 o 
 -21   1   7     1193.16     1358.45    533.18 o 
 -19   1   7     1615.62     1912.12    397.69 o 
 -17   1   7       26.63      262.83    175.81 o 
 -15   1   7     5960.79     7565.47   1066.50 o 
 -13   1   7    17586.73    23022.75   2741.83 o 
 -11   1   7     9297.73     9374.83    624.32 o 
  -9   1   7     4899.65     4460.37    252.57 o 
  -7   1   7     4942.26     4503.21    329.92 o 
  -5   1   7    23508.31    24276.51    882.75 o 
  -3   1   7    87908.80    97381.81   4010.20 o 
  -1   1   7     9651.89    10192.05    919.03 o 
   1   1   7        2.08      196.63     53.08 o 
   3   1   7    27851.67    29109.51   1300.05 o 
   5   1   7      530.59      431.89     40.63 o 
   7   1   7    46756.49    48008.39   2581.00 o 
   9   1   7     2200.72     2178.14    122.79 o 
  11   1   7      199.60      236.50     46.57 o 
  13   1   7    13412.02    12479.13   1195.64 o 
  15   1   7     2104.15     2406.69    261.28 o 
  17   1   7     2051.97     1909.65    272.59 o 
  19   1   7        1.04      128.36    133.79 o 
  21   1   7      138.66      239.78    245.97 o 
 -20   2   7      347.88      637.15    231.49 o 
 -18   2   7      245.78      358.50    161.99 o 
 -16   2   7      126.79      393.48    158.13 o 
 -14   2   7     1865.81     1925.27    270.12 o 
 -12   2   7     1010.58     1026.00    153.03 o 
 -10   2   7      429.38      425.20     77.66 o 
  -8   2   7     1766.01     1468.65     83.54 o 
  -6   2   7       47.32        9.43     30.70 o 
  -4   2   7    15654.93    18404.27   2144.17 o 
  -2   2   7     4110.59     4114.17    306.43 o 
   0   2   7     6792.20     6855.85    391.42 o 
   2   2   7      389.27      386.26     37.06 o 
   4   2   7      658.88      668.55     52.11 o 
   6   2   7     2846.82     2208.19    295.43 o 
   8   2   7     3690.23     3554.17    207.43 o 
  10   2   7      162.55      192.83     49.54 o 
  12   2   7      712.74      900.22    149.82 o 
  14   2   7     2754.06     2967.61    551.05 o 
  16   2   7      481.69      442.26    365.15 o 
  18   2   7       11.31      206.64    246.42 o 
  20   2   7        0.25      334.79    338.78 o 
 -19   3   7       23.79        9.69    176.77 o 
 -17   3   7       52.16      621.85    290.76 o 
 -15   3   7      345.76      408.98    360.07 o 
 -13   3   7      656.70      737.13    270.61 o 
 -11   3   7      895.27     1018.80    282.00 o 
  -9   3   7      167.94      107.05     83.41 o 
  -7   3   7     2280.74     2825.33    369.16 o 
  -5   3   7     2114.77     2497.83    284.70 o 
  -3   3   7     6342.30     8731.49   1282.17 o 
  -1   3   7      672.27      576.52     55.98 o 
   1   3   7      736.89      660.56     74.77 o 
   3   3   7     3801.56     3753.81    313.37 o 
   5   3   7     2075.99     1962.44    168.21 o 
   7   3   7     5297.68     4914.00    436.81 o 
   9   3   7      695.93      594.70     81.41 o 
  11   3   7     1197.03     1193.12    170.59 o 
  13   3   7      829.41      822.92    206.71 o 
  15   3   7      226.29      302.07    166.17 o 
  17   3   7       69.50      125.76    142.79 o 
 -16   4   7        1.22      134.44    193.01 o 
 -14   4   7      499.78      433.06    253.30 o 
 -12   4   7       54.88      -85.62    156.61 o 
 -10   4   7      498.72      277.48    153.77 o 
  -8   4   7       79.76      172.77    128.35 o 
  -6   4   7       57.38      -93.20    133.58 o 
  -4   4   7     1217.52     1569.61    279.49 o 
  -2   4   7      952.03     1013.17    197.44 o 
   0   4   7        1.39      -55.26     85.31 o 
   2   4   7       34.73       97.02     86.57 o 
   4   4   7      211.76      121.22     86.18 o 
   6   4   7      183.34      238.63     90.60 o 
   8   4   7      814.96      815.86    185.40 o 
  10   4   7       21.58      -28.75     83.10 o 
  12   4   7      126.24      143.47    127.48 o 
  14   4   7      136.61      138.76    394.56 o 
 -11   5   7       15.31     -110.63    154.42 o 
  -9   5   7       14.73      139.70    217.06 o 
  -7   5   7      161.70      360.65    165.29 o 
  -5   5   7       11.52      160.35    167.97 o 
  -3   5   7        6.62      394.90    433.44 o 
  -1   5   7       14.45       91.25    130.37 o 
   1   5   7       85.65       -8.53    128.14 o 
   3   5   7      119.76      136.05    239.71 o 
   5   5   7        2.32       84.12    144.98 o 
   9   5   7        1.75       29.08    219.76 o 
 -22   0   8      213.59      284.68    375.96 o 
 -20   0   8        8.44      494.30    406.39 o 
 -18   0   8     8334.67    10356.55   2460.66 o 
 -16   0   8     5553.93     6330.51   1205.65 o 
 -14   0   8      577.43      460.66    157.21 o 
 -12   0   8    12861.58    10781.76    986.90 o 
 -10   0   8    22450.70    23565.14   1949.24 o 
  -8   0   8     6243.60     4821.53    294.05 o 
  -6   0   8    63687.21    54185.93   3732.75 o 
  -4   0   8     5499.68     4096.61    665.37 o 
  -2   0   8    73156.72    79431.39   5269.29 o 
   0   0   8   154483.00   182515.14  13825.88 o 
   2   0   8      537.50      505.40     35.67 o 
   4   0   8       49.32      136.34     30.31 o 
   6   0   8    11281.59    14797.47    907.71 o 
   8   0   8     9309.24    11404.99    953.31 o 
  10   0   8    33008.74    35173.63   3428.58 o 
  12   0   8     2081.26     1789.50    196.12 o 
  14   0   8       23.94      138.62    150.79 o 
  16   0   8     5747.31     4659.53    756.76 o 
  18   0   8      460.18      605.87    365.82 o 
  20   0   8     1179.68      891.80    336.58 o 
 -21   1   8        5.45     -189.60    197.08 o 
 -19   1   8       41.27       96.09    125.81 o 
 -17   1   8     1128.49     1276.57    341.68 o 
 -15   1   8       18.12       60.00    112.73 o 
 -13   1   8      427.93      660.86    136.82 o 
 -11   1   8     2057.76     2123.60    159.02 o 
  -9   1   8      115.27      212.23     41.98 o 
  -7   1   8     5134.44     4827.43    251.99 o 
  -5   1   8     1430.53     1427.38     82.51 o 
  -3   1   8     2704.81     2785.02    197.02 o 
  -1   1   8      211.73      211.42     21.84 o 
   1   1   8    17148.38    16083.30    484.42 o 
   3   1   8      391.48      360.95     34.97 o 
   5   1   8       16.49       41.54     24.85 o 
   7   1   8     1033.23     1025.18    167.17 o 
   9   1   8     1173.01     1195.22    104.75 o 
  11   1   8      334.21      353.22     55.47 o 
  13   1   8      368.97      414.77     66.84 o 
  15   1   8      232.26      351.27     95.72 o 
  17   1   8       84.23      217.91    208.83 o 
  19   1   8       13.89       85.00    182.51 o 
 -20   2   8       95.40        9.55    106.41 o 
 -18   2   8     2395.56     2731.82    472.61 o 
 -16   2   8      911.73      916.62    215.41 o 
 -14   2   8      226.46      458.76    132.39 o 
 -12   2   8     2733.21     2358.04    358.11 o 
 -10   2   8     6023.77     6328.58    475.47 o 
  -8   2   8     6118.69     5794.55    375.03 o 
  -6   2   8     3420.50     3094.85    250.08 o 
  -4   2   8      504.33      535.21     71.78 o 
  -2   2   8     5987.26     6832.85    463.55 o 
   0   2   8    41185.62    39921.00   2975.04 o 
   2   2   8       54.77       84.34     52.08 o 
   4   2   8      357.20      331.26     31.43 o 
   6   2   8     3935.63     3212.94    247.01 o 
   8   2   8     1015.64      698.75    109.11 o 
  10   2   8     8828.70     7402.13    489.10 o 
  12   2   8       55.88      152.37     52.50 o 
  14   2   8       27.26      130.97     96.01 o 
  16   2   8     1230.40     1638.80    569.69 o 
  18   2   8      476.78      364.53    226.97 o 
 -19   3   8       14.83     -297.19    297.19 o 
 -17   3   8     1026.44     1611.71    499.84 o 
 -15   3   8      115.45      109.18    165.87 o 
 -13   3   8       67.38      284.71    192.99 o 
 -11   3   8     1097.58     1531.39    382.08 o 
  -9   3   8      156.92      247.31    117.95 o 
  -7   3   8     1988.39     1989.62    328.89 o 
  -5   3   8      588.43      622.02    114.58 o 
  -3   3   8     1094.50     1184.95    161.64 o 
  -1   3   8     3980.62     3767.93    928.03 o 
   1   3   8     1954.83     1713.66    163.82 o 
   3   3   8      191.31      141.48     87.35 o 
   5   3   8      745.67      568.21     76.82 o 
   7   3   8       36.09       35.37     39.83 o 
   9   3   8     1391.94     1408.12    196.48 o 
  11   3   8      867.76      831.16    220.63 o 
  13   3   8       48.83      388.67    214.54 o 
  15   3   8      130.77      254.79    177.18 o 
  17   3   8      166.54      123.50    160.07 o 
 -16   4   8        0.19       60.44    172.38 o 
 -14   4   8      110.96      163.51    182.72 o 
 -12   4   8      108.60      114.21    154.56 o 
 -10   4   8       66.21      141.40    127.52 o 
  -8   4   8      318.56      353.26    213.82 o 
  -6   4   8        5.46      194.04    160.00 o 
  -4   4   8      325.79      467.39    170.05 o 
  -2   4   8       13.37       37.37     85.63 o 
   0   4   8      737.50      971.61    174.56 o 
   2   4   8       98.22      116.25     79.73 o 
   4   4   8      190.35      265.23     84.38 o 
   6   4   8      477.63      437.95    127.47 o 
   8   4   8        1.48        8.06     85.81 o 
  10   4   8       41.19       34.52    121.17 o 
  12   4   8        0.36     -139.30    192.04 o 
  14   4   8       34.45      118.03    136.21 o 
 -11   5   8       50.62      145.01    169.31 o 
  -9   5   8        0.88       86.43    138.55 o 
  -7   5   8       52.22      225.98    156.25 o 
  -5   5   8        0.57      124.03    203.44 o 
  -3   5   8       39.06      115.58    506.13 o 
  -1   5   8      658.32      725.59    201.02 o 
   1   5   8        1.82        0.82     87.38 o 
   3   5   8       62.55      -79.45    140.10 o 
   5   5   8       25.14     -109.31    142.47 o 
   7   5   8       31.82      -62.89    177.84 o 
   9   5   8       51.80      258.31    274.53 o 
 -21   1   9      373.97      349.20    245.98 o 
 -19   1   9       15.57       68.99    149.77 o 
 -17   1   9      141.59        8.07    154.17 o 
 -15   1   9     7475.25     9013.14    975.76 o 
 -13   1   9    10395.71    11681.93   1068.45 o 
 -11   1   9      237.12      310.75     61.89 o 
  -9   1   9    10159.34     8857.47    790.36 o 
  -7   1   9     9195.67     8587.00    563.23 o 
  -5   1   9    35865.59    33534.15   1279.14 o 
  -3   1   9    30561.54    34869.27   2745.98 o 
  -1   1   9      496.67      541.85     54.75 o 
   1   1   9    72328.59    71684.79   2685.00 o 
   3   1   9    46875.82    44402.89   2419.00 o 
   5   1   9     4374.92     4499.33    314.46 o 
   7   1   9    10209.59    10761.34   1415.80 o 
   9   1   9     8167.12     7876.61    444.33 o 
  11   1   9     2511.33     2356.99    166.31 o 
  13   1   9    13833.92    12698.83    782.93 o 
  15   1   9      589.77      615.40    120.89 o 
  17   1   9      189.70      416.77    135.47 o 
  19   1   9     1212.44     1187.79    405.85 o 
 -20   2   9       83.46       32.46    155.24 o 
 -18   2   9        2.04      -51.48    117.14 o 
 -16   2   9      338.74      642.27    176.22 o 
 -14   2   9     2338.93     2576.09    323.83 o 
 -12   2   9     1250.15     1274.78    164.68 o 
 -10   2   9       42.04      -42.87     69.22 o 
  -8   2   9      770.21      604.69     54.23 o 
  -6   2   9       41.04      -20.91     34.63 o 
  -4   2   9     8140.89    11315.16   1080.60 o 
  -2   2   9       88.05      226.07     73.39 o 
   0   2   9     6453.43     6437.16    494.25 o 
   2   2   9    21085.76    21407.19   1044.40 o 
   4   2   9      195.02      159.08     48.84 o 
   6   2   9      479.93      373.28     44.79 o 
   8   2   9        3.49       38.90     59.34 o 
  10   2   9       16.72       39.42     35.58 o 
  12   2   9     1995.04     1781.93    178.09 o 
  14   2   9     1558.43     1842.57    289.51 o 
  16   2   9        0.28        7.87    371.57 o 
  18   2   9       34.09       75.04    142.54 o 
 -19   3   9       60.36      183.76    252.39 o 
 -17   3   9       18.26      132.82    215.37 o 
 -15   3   9     1164.89     1240.25    374.04 o 
 -13   3   9      103.53       14.02    138.54 o 
 -11   3   9      406.92      519.06    206.92 o 
  -9   3   9      217.89      581.01    172.62 o 
  -7   3   9     3938.43     4366.61    595.63 o 
  -5   3   9     4764.28     5552.59    483.58 o 
  -3   3   9      759.98      991.95    160.14 o 
  -1   3   9      884.40      734.53    157.68 o 
   1   3   9     1965.77     1570.81    203.26 o 
   3   3   9     2731.73     2585.06    217.94 o 
   5   3   9     1444.37     1810.60    211.02 o 
   7   3   9      154.18       66.38     62.42 o 
   9   3   9      249.25      294.57    116.26 o 
  11   3   9        0.81       48.83     98.35 o 
  13   3   9     1643.56     1836.07    360.02 o 
  15   3   9      176.57      264.85    180.49 o 
  17   3   9        7.86      -50.12    134.86 o 
 -16   4   9       29.80       87.42    167.74 o 
 -14   4   9      300.70       20.32    150.28 o 
 -12   4   9       94.74      231.46    180.96 o 
 -10   4   9       82.33       67.57    110.46 o 
  -8   4   9      678.94     1038.94    260.72 o 
  -6   4   9        0.37      -74.38    282.65 o 
  -4   4   9     1442.27     1573.86    280.12 o 
  -2   4   9       72.57       83.56     90.38 o 
   0   4   9        0.87      -21.47     93.83 o 
   2   4   9     1256.42     1240.66    196.03 o 
   4   4   9      220.12      287.94    135.60 o 
   6   4   9       43.22       56.84     77.04 o 
   8   4   9        0.13      -42.66     64.38 o 
  10   4   9        6.86      -22.39     82.98 o 
  12   4   9      369.03      366.85    153.53 o 
  14   4   9       30.40     -157.98    157.98 o 
 -11   5   9       11.88      272.06    219.76 o 
  -9   5   9       15.36      -46.73    134.22 o 
  -7   5   9       20.96      126.81    147.07 o 
  -5   5   9       93.77      -42.88    145.96 o 
  -3   5   9       20.37     -243.95    251.10 o 
  -1   5   9       88.19      320.46    227.20 o 
   1   5   9        0.05      -79.70    170.40 o 
   3   5   9       55.26        5.42    160.93 o 
   5   5   9       27.87       28.04    113.77 o 
   9   5   9       47.24     -246.81    278.59 o 
 -22   0  10     1436.85     1357.79    783.71 o 
 -20   0  10        1.28       70.32    242.08 o 
 -18   0  10     2463.42     2566.82    674.84 o 
 -16   0  10      154.52       29.75    150.11 o 
 -14   0  10      745.03      637.91    176.82 o 
 -12   0  10    41047.77    35386.05   5541.39 o 
 -10   0  10     7714.37     6734.41    422.94 o 
  -8   0  10       53.29       49.84     36.93 o 
  -6   0  10      956.20      625.11    111.80 o 
  -4   0  10     2157.72     1765.59     92.27 o 
  -2   0  10    86114.49    93795.94  11109.16 o 
   0   0  10    48846.06    48620.67   3715.04 o 
   2   0  10     1327.29     1700.45     85.77 o 
   4   0  10    24858.40    35395.36   8685.12 o 
   6   0  10    42080.47    56090.66   4188.72 o 
   8   0  10     7348.86     9519.00    687.88 o 
  10   0  10     4856.89     6385.26    547.48 o 
  12   0  10      886.10     1104.03    164.85 o 
  14   0  10     3041.55     3183.91    337.20 o 
  16   0  10     8030.74     8854.52   1422.31 o 
  18   0  10       11.55      -25.73    145.35 o 
  20   0  10       65.72      -96.70    232.61 o 
 -21   1  10      132.25       51.74    227.20 o 
 -19   1  10       21.35     -140.83    167.79 o 
 -17   1  10      331.97      392.55    284.68 o 
 -15   1  10      248.68      518.82    173.95 o 
 -13   1  10       23.77       85.37     73.51 o 
 -11   1  10     3609.61     3322.20    337.21 o 
  -9   1  10      531.20      405.66     36.11 o 
  -7   1  10      360.25      387.08     47.62 o 
  -5   1  10       61.52       73.61     19.53 o 
  -3   1  10     3114.48     3469.74    186.35 o 
  -1   1  10     9313.32     8776.96    592.34 o 
   1   1  10      343.62      502.43     99.94 o 
   3   1  10       10.92       47.51     65.87 o 
   5   1  10     6224.50     7586.64    475.07 o 
   7   1  10      821.84      773.63     74.84 o 
   9   1  10     3104.29     3252.57    380.47 o 
  11   1  10       12.19       95.72     56.83 o 
  13   1  10      259.38      230.07     90.47 o 
  15   1  10      666.22      779.39    129.52 o 
  17   1  10       19.35      -21.11     99.97 o 
  19   1  10        3.14      108.38    152.55 o 
 -20   2  10        0.19      194.46    345.87 o 
 -18   2  10      660.77      896.30    234.23 o 
 -16   2  10       28.51      190.88    127.93 o 
 -14   2  10      200.13      154.52     74.83 o 
 -12   2  10    10018.53    11230.71   1007.35 o 
 -10   2  10     1456.63     1456.99    214.62 o 
  -8   2  10     2132.90     1999.35    117.40 o 
  -6   2  10     4722.02     5283.76    256.14 o 
  -4   2  10     1498.66     1680.09    261.76 o 
  -2   2  10    23920.96    28971.91   1911.46 o 
   0   2  10    13899.78    12290.42   1180.30 o 
   2   2  10     6352.69     5345.42    247.52 o 
   4   2  10     2938.97     2847.45    187.92 o 
   6   2  10    22041.77    24863.47   1843.79 o 
   8   2  10     2327.48     2393.64    213.96 o 
  10   2  10     2084.60     1854.53    246.96 o 
  12   2  10     1103.39     1050.04    146.18 o 
  14   2  10      733.02      696.82    174.21 o 
  16   2  10     1794.54     1667.20    573.07 o 
  18   2  10        2.66      283.97    222.33 o 
 -19   3  10        7.49       56.75    248.16 o 
 -17   3  10      255.20      135.17    196.70 o 
 -15   3  10        5.08      186.63    238.02 o 
 -13   3  10      584.73      880.79    304.96 o 
 -11   3  10     2089.57     3020.92    846.93 o 
  -9   3  10      184.63       63.74    106.29 o 
  -7   3  10       33.05       22.66     65.50 o 
  -5   3  10      813.39      995.48    141.45 o 
  -3   3  10      709.32      773.09    146.48 o 
  -1   3  10     5315.09     5983.93    642.51 o 
   1   3  10     1652.08     1348.94    176.84 o 
   3   3  10       18.85      147.66     55.96 o 
   5   3  10     4415.77     4234.47    356.34 o 
   7   3  10       89.96      106.64     59.97 o 
   9   3  10     1272.73     1320.74    220.46 o 
  11   3  10        2.96      258.06    212.03 o 
  13   3  10       36.48       22.91    104.98 o 
  15   3  10      677.62      722.75    296.15 o 
  17   3  10       19.72      129.53    151.59 o 
 -16   4  10       96.60      148.94    202.75 o 
 -14   4  10        0.74       76.16    189.00 o 
 -12   4  10      255.73      277.55    205.18 o 
 -10   4  10        6.79      270.48    192.71 o 
  -8   4  10      828.40     1016.21    269.40 o 
  -6   4  10      516.82     1232.95    379.41 o 
  -4   4  10      198.55      248.19    152.36 o 
  -2   4  10      235.87      454.02    129.93 o 
   0   4  10      278.18      425.32    126.77 o 
   2   4  10      778.95      683.68    155.32 o 
   4   4  10       10.13       51.20     90.23 o 
   6   4  10      758.55      583.66    139.34 o 
   8   4  10      146.32      134.60     78.93 o 
  10   4  10       56.98       20.82     85.14 o 
  12   4  10      328.49      184.20    136.66 o 
  14   4  10       13.66        2.83    107.47 o 
 -11   5  10       67.65      195.31    225.22 o 
  -9   5  10        2.67       92.95    161.13 o 
  -7   5  10       11.42      -13.88    113.88 o 
  -5   5  10       30.68      189.72    193.00 o 
  -3   5  10       17.72      162.81    220.10 o 
  -1   5  10      248.55      396.83    195.74 o 
   1   5  10       26.52      124.11    179.06 o 
   3   5  10        8.52      348.92    296.17 o 
   5   5  10      125.72      263.45    193.46 o 
   7   5  10        3.96     -117.12    137.47 o 
   9   5  10       64.64      387.46    309.02 o 
 -21   1  11       99.05      254.10    181.63 o 
 -19   1  11     1899.91     2343.38    454.18 o 
 -17   1  11      907.76      820.97    259.50 o 
 -15   1  11     5272.11     5768.35    772.39 o 
 -13   1  11      203.24      244.67     87.52 o 
 -11   1  11     2554.06     2331.07    193.35 o 
  -9   1  11    36097.36    33609.77   1831.61 o 
  -7   1  11     4669.36     4858.24    254.74 o 
  -5   1  11    15091.40    12830.61    475.50 o 
  -3   1  11     2279.48     2186.27    134.99 o 
  -1   1  11     6293.44     7094.37    549.75 o 
   1   1  11    50958.12    53960.18   2905.15 o 
   3   1  11    34017.97    37952.32   2282.85 o 
   5   1  11       18.76       31.82     16.57 o 
   7   1  11     6359.29     6624.46    335.37 o 
   9   1  11     9324.38    10439.91   1056.24 o 
  11   1  11     4544.40     4739.55    754.78 o 
  13   1  11     2932.17     2803.26    224.51 o 
  15   1  11       51.89       72.05     86.08 o 
  17   1  11      964.63      732.48    181.66 o 
  19   1  11     1556.84     1493.73    361.35 o 
 -20   2  11       27.37      -89.26    256.28 o 
 -18   2  11      129.14      135.84    119.84 o 
 -16   2  11      664.29      769.60    191.80 o 
 -14   2  11      162.49      100.38    307.67 o 
 -12   2  11      935.54     1033.87    211.49 o 
 -10   2  11     2527.99     2627.21    266.44 o 
  -8   2  11     5522.12     4830.73    417.53 o 
  -6   2  11        5.87       78.56     81.09 o 
  -4   2  11     1776.15     1793.91    199.49 o 
  -2   2  11      195.64      180.09     91.65 o 
   0   2  11      784.76      946.69     93.80 o 
   2   2  11    25622.68    24729.34   1644.26 o 
   4   2  11      999.91      872.01     86.88 o 
   6   2  11      702.42      754.67     94.11 o 
   8   2  11       18.82       52.86     99.90 o 
  10   2  11      132.56      276.42    134.69 o 
  12   2  11      743.84      827.11    140.21 o 
  14   2  11       72.20      276.39    134.15 o 
  16   2  11      227.54      120.92    122.78 o 
  18   2  11      305.11      457.66    228.20 o 
 -19   3  11      249.15      474.19    303.36 o 
 -17   3  11       65.23       73.15    165.79 o 
 -15   3  11      668.01      746.17    290.93 o 
 -13   3  11      179.07      360.60    262.36 o 
 -11   3  11       35.93      133.78    161.07 o 
  -9   3  11     1134.40     1005.72    252.88 o 
  -7   3  11      707.17      621.54    100.97 o 
  -5   3  11      882.57      970.50    149.56 o 
  -3   3  11       11.70      159.75     92.04 o 
  -1   3  11     1415.10     1379.32    169.49 o 
   1   3  11     2588.97     2334.07    219.70 o 
   3   3  11      938.64      928.66     83.56 o 
   5   3  11      829.22      616.44    101.68 o 
   7   3  11     1619.84     1513.51    184.28 o 
   9   3  11      907.48      916.81    144.06 o 
  11   3  11      376.83      282.80    121.61 o 
  13   3  11      524.48      812.46    236.62 o 
  15   3  11      362.25      162.78    208.43 o 
  17   3  11        0.93       52.95    164.55 o 
 -16   4  11       72.53      117.66    193.38 o 
 -14   4  11      139.15      175.53    174.27 o 
 -12   4  11       10.25      390.76    240.78 o 
 -10   4  11      137.68      168.41    139.76 o 
  -8   4  11      397.37      434.34    192.83 o 
  -6   4  11       64.02      348.73    244.95 o 
  -4   4  11       87.64       47.32    123.52 o 
  -2   4  11       44.82      421.73    135.38 o 
   0   4  11      561.78      694.69    144.84 o 
   2   4  11      814.27      911.57    164.47 o 
   4   4  11       15.79     -184.60    199.48 o 
   6   4  11        1.85       -8.50     98.41 o 
   8   4  11      662.20      770.23    150.14 o 
  10   4  11        5.45      -30.17    123.26 o 
  12   4  11      235.98      179.65    140.86 o 
  14   4  11        3.99       16.73    120.01 o 
 -11   5  11       19.21      137.25    190.92 o 
  -9   5  11       24.86      237.66    204.24 o 
  -7   5  11        0.18      127.91    155.21 o 
  -5   5  11       41.91      350.88    204.89 o 
  -3   5  11       15.34       96.02    239.37 o 
  -1   5  11       62.86      -27.23    337.08 o 
   1   5  11       31.30       45.03    156.73 o 
   3   5  11        5.97      -56.80    223.82 o 
   5   5  11       22.91     -102.02    137.83 o 
   7   5  11        0.45       19.81    129.49 o 
   9   5  11       14.43     -172.43    291.44 o 
 -22   0  12     1069.02     1219.17    680.25 o 
 -20   0  12       96.70      121.71    217.73 o 
 -18   0  12        4.52      129.15    161.61 o 
 -16   0  12     1645.05     1770.95    459.81 o 
 -14   0  12     2813.05     2170.80    380.36 o 
 -12   0  12    20598.07    17965.24   1613.92 o 
 -10   0  12      216.47      243.64     48.62 o 
  -8   0  12     7402.18     6682.48    377.44 o 
  -6   0  12    70805.16    88836.75  13439.31 o 
  -4   0  12     1833.59     1812.04    118.65 o 
  -2   0  12    22851.28    23129.68   1263.82 o 
   0   0  12       24.80       46.17     33.11 o 
   2   0  12      636.18      608.65     52.73 o 
   4   0  12    85565.74   104232.71   7852.15 o 
   6   0  12    19958.71    22721.76   2191.72 o 
   8   0  12     1657.43     1641.71    163.20 o 
  10   0  12     2623.12     2570.55    249.35 o 
  12   0  12     2391.05     2380.55    253.79 o 
  14   0  12     5473.61     5108.91    511.39 o 
  16   0  12     2758.99     1795.16    489.33 o 
  18   0  12      370.03      259.33    183.59 o 
  20   0  12      433.48      616.01    448.32 o 
 -21   1  12      147.21       61.15    134.69 o 
 -19   1  12        1.67      -38.75    135.27 o 
 -17   1  12       87.82      405.28    189.63 o 
 -15   1  12      115.64     -106.44    117.29 o 
 -13   1  12      285.23      448.53    110.53 o 
 -11   1  12     1933.93     1829.29    162.76 o 
  -9   1  12      199.04      184.16     77.86 o 
  -7   1  12     3170.99     3492.14    173.59 o 
  -5   1  12      712.58      618.68     41.78 o 
  -3   1  12      472.59      414.38     39.06 o 
  -1   1  12      532.04      538.16     55.15 o 
   1   1  12     4628.81     5373.31    263.55 o 
   3   1  12     3544.98     4197.59    219.79 o 
   5   1  12      854.57      896.14     86.96 o 
   7   1  12      859.20      775.10     97.42 o 
   9   1  12       82.28       41.60     61.16 o 
  11   1  12      310.40      634.12    162.07 o 
  13   1  12       17.38       81.56     62.32 o 
  15   1  12      701.28      683.30    164.21 o 
  17   1  12        7.11      110.10    113.31 o 
  19   1  12       30.61      -17.50    119.13 o 
 -20   2  12       73.67      368.94    254.58 o 
 -18   2  12       26.42     -167.52    188.07 o 
 -16   2  12      763.00     1051.27    205.72 o 
 -14   2  12      415.46      592.77    118.74 o 
 -12   2  12     7203.09     7456.72    832.84 o 
 -10   2  12       17.14      -20.29    103.46 o 
  -8   2  12      333.78      338.11     48.60 o 
  -6   2  12    14169.91    15413.27   1017.07 o 
  -4   2  12      377.89      518.92     67.61 o 
  -2   2  12     2285.38     2819.17    246.83 o 
   0   2  12      793.58      986.70     85.33 o 
   2   2  12     3150.98     3419.11    303.24 o 
   4   2  12    10836.16    11390.91    715.49 o 
   6   2  12     4538.18     4634.72    440.80 o 
   8   2  12     1134.30     1205.00    140.40 o 
  10   2  12      770.37      851.05    211.35 o 
  12   2  12     1703.82     2011.22    249.85 o 
  14   2  12     1702.90     1539.35    269.26 o 
  16   2  12      564.26      496.37    170.85 o 
  18   2  12      231.39      243.00    186.59 o 
 -19   3  12        0.05       13.06    380.70 o 
 -17   3  12       35.66     -107.54    181.68 o 
 -15   3  12        6.39      328.68    278.59 o 
 -13   3  12      681.00      747.58    283.46 o 
 -11   3  12     1275.16     1763.79    360.77 o 
  -9   3  12       21.14       97.07     51.94 o 
  -7   3  12     2099.33     2226.38    227.38 o 
  -5   3  12     1512.72     1457.63    202.03 o 
  -3   3  12      423.12      486.09    154.30 o 
  -1   3  12      402.72      374.32     75.15 o 
   1   3  12      319.59      186.14     77.44 o 
   3   3  12     1096.95      866.10    154.50 o 
   5   3  12     1682.44     1777.73    198.00 o 
   7   3  12      557.68      484.59     98.62 o 
   9   3  12        7.84       42.69     74.49 o 
  11   3  12      274.49      337.40    118.67 o 
  13   3  12       64.85       40.48    114.10 o 
  15   3  12      445.04      307.67    176.56 o 
  17   3  12        0.31       59.08    173.68 o 
 -16   4  12       64.08       20.82    272.51 o 
 -14   4  12        9.79       58.54    134.84 o 
 -12   4  12       46.32       33.80    129.97 o 
 -10   4  12       20.81      -78.91    118.24 o 
  -8   4  12       45.23       68.48    142.85 o 
  -6   4  12      430.82     1035.05    347.87 o 
  -4   4  12      182.91      327.41    152.81 o 
  -2   4  12        5.09       26.06     78.50 o 
   0   4  12      252.50      279.15    104.86 o 
   2   4  12        8.49     -114.95    143.35 o 
   4   4  12      272.20      394.85    170.32 o 
   6   4  12        5.22        9.81     98.26 o 
   8   4  12       91.22      173.88    141.16 o 
  10   4  12        1.32      -26.19    101.41 o 
  12   4  12      313.35      160.16    169.25 o 
  14   4  12       75.97      -96.70    269.80 o 
 -11   5  12       28.05      121.11    171.00 o 
  -9   5  12        4.01       46.54    187.40 o 
  -7   5  12       34.08       22.42    131.11 o 
  -5   5  12       77.22      -12.42    137.47 o 
  -3   5  12       44.98      148.29    210.13 o 
  -1   5  12        1.37      141.01    194.01 o 
   1   5  12        2.35     -229.69    229.69 o 
   3   5  12       18.13      220.21    410.79 o 
   5   5  12      109.66      109.58    190.69 o 
   7   5  12        0.49     -137.17    149.77 o 
 -21   1  13     1020.18      911.08    278.78 o 
 -19   1  13     1874.50     2060.05    375.14 o 
 -17   1  13      214.66      333.26    170.72 o 
 -15   1  13       88.94      199.52    118.00 o 
 -13   1  13     2556.42     2004.79    276.50 o 
 -11   1  13     8377.81     5312.57    960.17 o 
  -9   1  13    24354.74    20394.79   2012.17 o 
  -7   1  13     2747.19     2456.18    183.00 o 
  -5   1  13     1765.20     1703.75     87.64 o 
  -3   1  13    36898.34    41137.11   2790.28 o 
  -1   1  13     2545.33     2667.35    110.47 o 
   1   1  13    20955.66    21230.29   1014.63 o 
   3   1  13      840.95     1072.44    235.04 o 
   5   1  13      645.75      737.18    109.35 o 
   7   1  13    31233.94    35090.17   2138.93 o 
   9   1  13     1647.94     1551.05    152.65 o 
  11   1  13     1818.87     1948.07    299.27 o 
  13   1  13      691.37      882.49    120.75 o 
  15   1  13      785.98      995.97    229.38 o 
  17   1  13     2082.59     1979.65    384.04 o 
  19   1  13      632.42     1078.68    579.00 o 
 -20   2  13      277.04      410.79    253.57 o 
 -18   2  13      397.89      293.91    254.25 o 
 -16   2  13      402.31      332.83    191.54 o 
 -14   2  13       61.77      237.50    153.04 o 
 -12   2  13        0.75       88.28    124.72 o 
 -10   2  13     4367.72     4024.27    543.90 o 
  -8   2  13     3269.41     2657.82    406.99 o 
  -6   2  13      161.12      116.35     56.67 o 
  -4   2  13     2391.19     2530.39    300.20 o 
  -2   2  13      171.59      190.61     56.79 o 
   0   2  13      299.68      296.28     54.46 o 
   2   2  13     2498.46     2298.26    158.26 o 
   4   2  13       39.93      174.43     61.03 o 
   6   2  13     6952.19     8098.63    658.06 o 
   8   2  13     1016.68     1178.43    141.36 o 
  10   2  13       59.30      171.68     88.66 o 
  12   2  13       65.61      181.33    122.01 o 
  14   2  13       34.19        2.30     92.23 o 
  16   2  13      193.16      196.17    144.07 o 
  18   2  13      306.47      180.05    171.00 o 
 -19   3  13      160.20       64.91    239.37 o 
 -17   3  13       99.62      205.56    341.48 o 
 -15   3  13        9.88      -35.02    143.01 o 
 -13   3  13      279.02      379.50    242.75 o 
 -11   3  13      891.79     1183.15    290.17 o 
  -9   3  13     1123.21      884.55    172.26 o 
  -7   3  13     2081.95     2082.96    281.19 o 
  -5   3  13     1698.75     1877.39    210.61 o 
  -3   3  13     3699.86     4900.90    544.44 o 
  -1   3  13       19.74      -36.54     75.54 o 
   1   3  13     7422.65     6350.77    931.30 o 
   3   3  13     1770.67     1538.89    306.07 o 
   5   3  13      462.47      467.85    100.53 o 
   7   3  13     2441.56     2185.35    218.32 o 
   9   3  13      496.99      566.13    130.87 o 
  11   3  13      317.23      474.61    204.73 o 
  13   3  13       84.41       87.04    118.13 o 
  15   3  13       15.78      -30.05    113.71 o 
 -16   4  13       18.12      465.65    291.01 o 
 -14   4  13        4.16      -13.33    137.91 o 
 -12   4  13        1.31     -115.88    145.01 o 
 -10   4  13      643.13      891.18    267.84 o 
  -8   4  13      154.08      155.59    148.02 o 
  -6   4  13        0.84       83.04    203.64 o 
  -4   4  13      288.42      324.20    147.98 o 
  -2   4  13      397.28      818.23    194.61 o 
   0   4  13      436.40      356.57    144.13 o 
   2   4  13      142.64      538.11    329.31 o 
   4   4  13        2.40      209.55    136.99 o 
   6   4  13      215.97      382.05    278.59 o 
   8   4  13      505.26      653.45    205.86 o 
  10   4  13        0.19      -31.96    167.02 o 
  12   4  13        7.17       99.89    158.08 o 
  -9   5  13        0.42       -9.85    139.44 o 
  -7   5  13       62.00       28.82    115.87 o 
  -5   5  13        0.29      -90.25    280.68 o 
  -3   5  13       25.93      288.26    239.67 o 
  -1   5  13        1.61       45.98    202.86 o 
   1   5  13       51.01       33.49    159.72 o 
   3   5  13       65.00      376.86    251.19 o 
   5   5  13       25.32       91.32    214.35 o 
   7   5  13       30.77      -13.74    151.81 o 
 -22   0  14      109.42      173.11    286.03 o 
 -20   0  14      157.94      407.74    256.28 o 
 -18   0  14     3443.67     3445.87    847.94 o 
 -16   0  14     3717.27     3923.27    780.33 o 
 -14   0  14     1689.77     1423.48    205.79 o 
 -12   0  14     1134.73      815.35    105.65 o 
 -10   0  14      245.76      235.95     74.10 o 
  -8   0  14    20567.51    19368.16   1253.57 o 
  -6   0  14    58988.61    57036.82   4037.15 o 
  -4   0  14       83.89      156.98     41.49 o 
  -2   0  14      528.31      551.06     57.34 o 
   0   0  14    24173.34    22164.47   1627.59 o 
   2   0  14     5427.56     7268.45    457.28 o 
   4   0  14    38281.80    42006.42   2657.16 o 
   6   0  14       83.09       34.80     83.85 o 
   8   0  14      559.73      580.30    105.52 o 
  10   0  14    17430.05    17067.10   1470.05 o 
  12   0  14     1256.33     1341.64    186.28 o 
  14   0  14      681.14      384.19     93.75 o 
  16   0  14       67.97       41.29    155.56 o 
 -21   1  14       20.09      203.19    173.00 o 
 -19   1  14      113.02      357.69    149.69 o 
 -17   1  14      339.23      472.88    138.29 o 
 -15   1  14       24.11     -116.20    116.20 o 
 -13   1  14      198.09      332.51    128.58 o 
 -11   1  14       83.27      125.09     63.59 o 
  -9   1  14       38.15      118.06     40.02 o 
  -7   1  14     3059.38     3156.61    165.02 o 
  -5   1  14     7761.12     8290.09    422.64 o 
  -3   1  14     1750.86     1901.60    119.81 o 
  -1   1  14      837.63      780.34     50.42 o 
   1   1  14      657.31      734.74     83.44 o 
   3   1  14     2541.43     3219.05    655.27 o 
   5   1  14      861.78      980.70     92.77 o 
   7   1  14      688.51      670.01    100.07 o 
   9   1  14      536.53      600.18    101.81 o 
  11   1  14      393.61      656.95    134.39 o 
  13   1  14       10.16      111.45     73.54 o 
  15   1  14       69.19       98.62    109.03 o 
  17   1  14        0.03      319.46    241.70 o 
  19   1  14       77.56      399.97    412.14 o 
 -20   2  14        7.98      280.47    227.55 o 
 -18   2  14     1090.66     1435.85    411.41 o 
 -16   2  14      624.03      851.82    288.50 o 
 -14   2  14      430.83      530.30    119.66 o 
 -12   2  14      183.17      184.18     79.36 o 
 -10   2  14      571.79      538.64     61.00 o 
  -8   2  14     4347.16     4532.36    669.48 o 
  -6   2  14    18291.80    20212.29   1302.50 o 
  -4   2  14      415.09      538.68    113.13 o 
  -2   2  14      666.02      633.55     90.35 o 
   0   2  14    13835.70    13412.07   1057.61 o 
   2   2  14     1253.60     1296.61    105.39 o 
   4   2  14     7694.46     8509.07    643.88 o 
   6   2  14      194.29      229.50     74.05 o 
   8   2  14      293.04      410.70     95.03 o 
  10   2  14     4315.95     4917.86    453.29 o 
  12   2  14      428.38      536.24    152.90 o 
  14   2  14      683.44      733.30    207.99 o 
  16   2  14       74.76      156.09    128.88 o 
  18   2  14       86.23       53.06    118.12 o 
 -17   3  14      428.22      644.46    381.71 o 
 -15   3  14       46.50      -30.33    132.32 o 
 -13   3  14      113.69      372.83    220.78 o 
 -11   3  14      378.84      517.88    211.22 o 
  -9   3  14       31.09      122.07     70.64 o 
  -7   3  14     2702.90     2802.25    295.38 o 
  -5   3  14     1975.32     2155.09    241.90 o 
  -3   3  14        0.54       63.73     60.79 o 
  -1   3  14      724.48      730.73    123.68 o 
   1   3  14      463.48      532.77    167.71 o 
   3   3  14     3912.40     3182.04    351.25 o 
   5   3  14      232.78      141.06     66.56 o 
   7   3  14      138.23      -62.87     62.87 o 
   9   3  14      547.33      610.35    132.20 o 
  11   3  14      681.94      726.02    182.06 o 
  13   3  14       79.13      -15.50     98.74 o 
  15   3  14       25.32      -74.95    150.86 o 
 -14   4  14       46.38      -98.23    170.17 o 
 -12   4  14        3.33       26.70    137.96 o 
 -10   4  14      204.36      207.61    149.88 o 
  -8   4  14       40.56      258.17    175.47 o 
  -6   4  14      585.89      754.26    239.04 o 
  -4   4  14      349.76      429.83    181.64 o 
  -2   4  14      174.50      269.78    114.85 o 
   0   4  14      929.50      924.26    302.52 o 
   2   4  14        0.99      -96.85    143.01 o 
   4   4  14      176.46      -45.14    114.01 o 
   6   4  14       92.42       26.73    111.16 o 
   8   4  14       12.07       57.36    115.23 o 
  10   4  14       60.27      -48.52    141.29 o 
  12   4  14       26.19     -200.15    294.14 o 
  -9   5  14        0.52      -53.26    204.83 o 
  -7   5  14       82.59      -72.30    191.08 o 
  -5   5  14       53.69        2.07    284.68 o 
  -3   5  14       51.24      240.55    263.32 o 
  -1   5  14       78.93      115.58    236.86 o 
   1   5  14       25.58     -143.80    185.33 o 
   3   5  14       77.47      131.06    194.11 o 
   5   5  14       16.50      115.21    157.68 o 
   7   5  14        5.92      122.55    137.42 o 
 -21   1  15     1214.94     1248.16    303.76 o 
 -19   1  15      648.89      544.06    142.37 o 
 -17   1  15      116.98      -27.33     90.28 o 
 -15   1  15     2476.96     2583.22    259.57 o 
 -13   1  15     2909.05     2451.24    252.90 o 
 -11   1  15     5829.50     4506.09    470.04 o 
  -9   1  15     2183.06     2130.04    131.56 o 
  -7   1  15      164.74      196.59     42.21 o 
  -5   1  15    17351.75    17671.15    900.80 o 
  -3   1  15    29471.15    33292.54   1934.20 o 
  -1   1  15     1757.66     1711.86     87.63 o 
   1   1  15      653.74      744.26     64.25 o 
   3   1  15     9425.72     8893.38    473.35 o 
   5   1  15     3689.57     3690.17    269.19 o 
   7   1  15    22503.32    25073.54   1668.37 o 
   9   1  15       17.67      119.16     66.56 o 
  11   1  15      171.03      331.17     93.60 o 
  13   1  15     5327.36     5677.00    556.61 o 
  15   1  15       18.59      224.53    199.23 o 
  17   1  15     1092.25     1217.50    300.73 o 
 -20   2  15      333.25      239.63    219.71 o 
 -18   2  15      227.32      398.84    238.69 o 
 -16   2  15       98.31      336.72    265.74 o 
 -14   2  15       85.66        3.05     73.05 o 
 -12   2  15      596.44      426.84    108.58 o 
 -10   2  15     1203.84     1069.27    281.42 o 
  -8   2  15      552.32      555.41     78.07 o 
  -6   2  15     4460.83     4584.82    438.40 o 
  -4   2  15     2135.44     2412.15    399.13 o 
  -2   2  15     1444.33     1425.21    117.57 o 
   0   2  15       57.11      -65.12     65.12 o 
   2   2  15      318.66      410.73     80.38 o 
   4   2  15        6.81       46.93     70.17 o 
   6   2  15     3606.89     4013.57    350.76 o 
   8   2  15     3549.04     4048.94    383.55 o 
  10   2  15      553.89      667.05    123.96 o 
  12   2  15      662.08      788.84    146.96 o 
  14   2  15      130.15      238.21    135.44 o 
  16   2  15       14.46        7.60    113.63 o 
 -17   3  15       36.23      161.34    205.53 o 
 -15   3  15      437.89      486.26    253.26 o 
 -13   3  15      281.11      345.31    205.63 o 
 -11   3  15      587.77      968.09    293.62 o 
  -9   3  15      590.74      581.62    113.69 o 
  -7   3  15     1125.03     1192.27    167.58 o 
  -5   3  15      802.27     1123.15    160.56 o 
  -3   3  15      765.60      846.00    142.99 o 
  -1   3  15      279.53      299.21     74.50 o 
   1   3  15      217.60      226.56    191.11 o 
   3   3  15      794.67      710.92    108.05 o 
   5   3  15        3.53       52.63     56.73 o 
   7   3  15     1117.97     1048.00    165.86 o 
   9   3  15       93.37       27.21     83.70 o 
  11   3  15        5.52      194.14    100.50 o 
  13   3  15     1123.92     1189.75    284.24 o 
  15   3  15       58.57      143.99    162.21 o 
 -14   4  15      164.37      563.72    289.99 o 
 -12   4  15        1.23       46.80    142.24 o 
 -10   4  15      211.26       87.55    125.89 o 
  -8   4  15       15.71      120.14    138.33 o 
  -6   4  15        3.21       46.91    125.81 o 
  -4   4  15     1198.69     1478.79    304.41 o 
  -2   4  15      311.52      327.38    188.66 o 
   0   4  15       73.83     -178.84    178.84 o 
   2   4  15       10.72       53.45    120.48 o 
   4   4  15       74.82      304.01    153.29 o 
   6   4  15      345.05      245.33    140.40 o 
   8   4  15       58.06      100.27    128.09 o 
  10   4  15        7.64      126.94    185.43 o 
  12   4  15       87.36     -185.20    185.20 o 
  -9   5  15        1.34      115.67    241.74 o 
  -7   5  15       47.25      173.11    278.59 o 
  -5   5  15        9.09     -445.50    445.50 o 
  -3   5  15        0.37      296.33    242.36 o 
  -1   5  15        6.95      -60.05    197.85 o 
   1   5  15        0.12      210.40    241.32 o 
   3   5  15       27.40     -173.78    357.03 o 
   5   5  15        0.04      -31.27    144.80 o 
   7   5  15        2.01      157.62    179.25 o 
 -20   0  16      164.95       23.22    111.61 o 
 -18   0  16     4897.39     3568.26    822.25 o 
 -16   0  16     1396.97     1267.33    218.48 o 
 -14   0  16       20.12      -46.28     51.76 o 
 -12   0  16     4885.70     3488.97    672.81 o 
 -10   0  16     1075.01      895.49    104.41 o 
  -8   0  16    14886.43    16528.41   1721.36 o 
  -6   0  16     7319.99     8705.41    618.07 o 
  -4   0  16      587.75      631.17     85.12 o 
  -2   0  16    28023.33    31382.97   2117.17 o 
   0   0  16    34005.86    33268.86   2137.65 o 
   2   0  16      523.89      492.67     71.90 o 
   4   0  16     2499.71     2748.19    197.62 o 
   6   0  16     3010.26     3014.03    247.89 o 
   8   0  16     9448.85     9754.23   4403.23 o 
  10   0  16    15561.67    16865.35   5985.14 o 
  12   0  16      273.63      255.53     96.18 o 
  14   0  16      115.99     -163.64    215.71 o 
  16   0  16     1814.56     1438.33    307.33 o 
  18   0  16       63.03       76.41    228.55 o 
 -21   1  16        3.98     -134.17    163.84 o 
 -19   1  16      121.78       91.46    128.05 o 
 -17   1  16      471.64      450.53    146.54 o 
 -15   1  16       94.00       20.95     83.94 o 
 -13   1  16      138.91        7.57     46.78 o 
 -11   1  16      116.79       77.24     52.17 o 
  -9   1  16      591.39      394.59     56.32 o 
  -7   1  16      325.46      316.20     46.46 o 
  -5   1  16     1252.96     1141.14     77.99 o 
  -3   1  16      960.32      761.70     58.13 o 
  -1   1  16     2340.67     2122.46    107.72 o 
   1   1  16      968.18     1021.01     87.02 o 
   3   1  16     1100.68      988.96     98.66 o 
   5   1  16        1.29      -61.09     61.09 o 
   7   1  16      571.37      529.97     89.39 o 
   9   1  16      138.81      263.10     84.99 o 
  11   1  16      357.50      439.01    106.20 o 
  13   1  16       61.95       48.39     61.61 o 
  15   1  16       83.26       86.77    144.13 o 
  17   1  16        0.11      243.52    204.44 o 
 -20   2  16       28.57      497.29    262.49 o 
 -18   2  16     1207.35     1463.05    402.76 o 
 -16   2  16      158.79      386.92    209.42 o 
 -14   2  16       23.05       34.49    151.47 o 
 -12   2  16     2558.86     2588.30    497.87 o 
 -10   2  16       14.04      175.43     66.66 o 
  -8   2  16     2631.97     2598.90    492.89 o 
  -6   2  16      341.05      488.46    105.10 o 
  -4   2  16       12.91       71.94     46.94 o 
  -2   2  16     9227.12    10455.61    655.53 o 
   0   2  16     9611.83    11112.79    883.41 o 
   2   2  16     1421.12     1383.70    122.69 o 
   4   2  16      654.24      600.00    100.46 o 
   6   2  16     3190.57     3623.72    322.60 o 
   8   2  16     2131.18     2061.72    234.55 o 
  10   2  16     3777.55     3843.54    371.55 o 
  12   2  16        3.93      128.13     87.41 o 
  14   2  16       48.62      148.24    123.01 o 
  16   2  16      573.28      661.95    230.01 o 
 -17   3  16      392.27      510.24    308.49 o 
 -15   3  16       12.01     -126.73    177.16 o 
 -13   3  16      211.59      157.55    243.43 o 
 -11   3  16      182.55      208.29    214.52 o 
  -9   3  16      282.05      218.36     81.24 o 
  -7   3  16      950.68     1468.76    211.91 o 
  -5   3  16      441.17      677.68    213.51 o 
  -3   3  16      419.18      528.18    109.33 o 
  -1   3  16     1473.55     1967.12    337.76 o 
   1   3  16      875.25      902.98    200.92 o 
   3   3  16      708.38      731.15    158.55 o 
   5   3  16        4.67      114.43     71.14 o 
   7   3  16       39.71      108.17     77.76 o 
   9   3  16      692.15      864.14    160.40 o 
  11   3  16      291.84      289.14    117.56 o 
  13   3  16        0.35      108.02    135.27 o 
  15   3  16       89.15      220.04    166.86 o 
 -14   4  16        9.13      -17.00    144.97 o 
 -12   4  16       89.52      111.63    174.14 o 
 -10   4  16        1.29      223.89    151.62 o 
  -8   4  16       78.74      134.98    153.47 o 
  -6   4  16       91.47       -7.20     80.03 o 
  -4   4  16        7.20     -206.08    206.08 o 
  -2   4  16       22.84     -154.25    166.75 o 
   0   4  16      245.74      211.56    182.73 o 
   2   4  16      322.47      351.14    194.41 o 
   4   4  16       98.19      206.88    148.54 o 
   6   4  16      158.61      150.07    135.16 o 
   8   4  16       17.14       17.51    137.91 o 
  10   4  16      110.47      237.50    193.65 o 
  12   4  16       29.07       17.15    146.73 o 
  -9   5  16        2.52      146.03    217.06 o 
  -5   5  16        9.52      450.34    552.45 o 
  -3   5  16        0.02      -63.69    164.53 o 
  -1   5  16       55.00       39.01    207.43 o 
   1   5  16       15.15       92.92    196.22 o 
   3   5  16       24.37       69.88    175.47 o 
   5   5  16        2.16     -199.69    199.69 o 
 -21   1  17      167.39      172.56    161.06 o 
 -19   1  17        0.78       39.44    196.10 o 
 -17   1  17      850.36      771.78    155.49 o 
 -15   1  17     6094.31     6087.44    842.29 o 
 -13   1  17      455.16      422.50    135.82 o 
 -11   1  17       47.77      131.89     74.64 o 
  -9   1  17     4891.06     4953.14    372.65 o 
  -7   1  17      235.99      218.89     41.62 o 
  -5   1  17    31180.57    32640.07   1707.32 o 
  -3   1  17     8062.88     8065.11    378.98 o 
  -1   1  17        4.97      118.36     58.20 o 
   1   1  17    12765.47    15694.54   1407.43 o 
   3   1  17    10850.74    11638.44    674.54 o 
   5   1  17     4293.01     5398.97    826.11 o 
   7   1  17     1856.00     1875.97    170.54 o 
   9   1  17       41.25      -60.22     61.49 o 
  11   1  17      860.63      802.24    137.79 o 
  13   1  17     3799.68     4291.58    443.11 o 
  15   1  17        4.27     -102.48    114.37 o 
  17   1  17       23.83      188.66    280.62 o 
 -20   2  17       65.83      184.21    249.52 o 
 -18   2  17       24.67      296.37    388.13 o 
 -16   2  17     1057.88      956.78    294.38 o 
 -14   2  17      389.35      627.16    233.07 o 
 -12   2  17       75.39      238.70    141.86 o 
 -10   2  17      122.64      201.10    123.39 o 
  -8   2  17     2257.36     2010.69    202.42 o 
  -6   2  17     2797.35     2969.11    268.89 o 
  -4   2  17     5432.18     5601.47    382.36 o 
  -2   2  17      379.11      356.50     62.57 o 
   0   2  17      307.52      266.46     77.69 o 
   2   2  17     1754.26     1761.66    142.90 o 
   4   2  17       35.58      187.62     77.57 o 
   6   2  17       11.38      132.68     76.60 o 
   8   2  17     1194.23     1345.37    185.10 o 
  10   2  17       83.51      173.32    109.66 o 
  12   2  17      852.70      932.05    160.87 o 
  14   2  17       15.22     -113.64    113.64 o 
  16   2  17        2.94        0.65    112.69 o 
 -17   3  17       39.46      -58.45    149.83 o 
 -15   3  17      317.40      434.35    335.39 o 
 -13   3  17       52.31     -155.82    155.82 o 
 -11   3  17      287.29      127.22    154.81 o 
  -9   3  17      783.12      859.64    253.95 o 
  -7   3  17      169.56       70.72     68.30 o 
  -5   3  17     1992.49     2620.16    364.87 o 
  -3   3  17       14.58       -8.44     54.53 o 
  -1   3  17      266.91      424.14    186.99 o 
   1   3  17     3113.93     4133.61    520.08 o 
   3   3  17       18.34       58.41     85.89 o 
   5   3  17      182.34      268.58     93.94 o 
   7   3  17       40.36      143.91    101.98 o 
   9   3  17      547.55      530.12    137.69 o 
  11   3  17      114.99       -6.94     76.43 o 
  13   3  17      468.71      457.31    185.88 o 
  15   3  17       35.62       96.71    154.56 o 
 -14   4  17      248.60      256.34    229.32 o 
 -12   4  17        0.05      307.05    217.24 o 
 -10   4  17        3.20      -41.60    168.70 o 
  -8   4  17        8.97       77.03    127.06 o 
  -6   4  17       31.34       35.93    121.87 o 
  -4   4  17      310.30      157.53    206.78 o 
  -2   4  17        8.29      159.69    190.69 o 
   0   4  17      255.88      358.82    166.93 o 
   2   4  17      247.62      249.76    174.57 o 
   4   4  17        1.92      213.54    138.15 o 
   6   4  17       86.83      189.36    140.37 o 
   8   4  17        1.76       -9.93    114.19 o 
  10   4  17        0.72      -30.90    146.21 o 
  -7   5  17        3.58      -57.01    200.32 o 
  -5   5  17       38.59      275.21    462.52 o 
  -3   5  17       33.54      462.42    248.38 o 
  -1   5  17       48.48      243.10    227.16 o 
   1   5  17       24.76       83.36    239.37 o 
   3   5  17       28.85      126.83    168.78 o 
   5   5  17       27.17       23.81    121.66 o 
 -20   0  18      141.90      161.03    139.89 o 
 -18   0  18     1495.26     1138.43    288.82 o 
 -16   0  18      111.54      196.77    165.67 o 
 -14   0  18     2083.08     1895.37    311.90 o 
 -12   0  18    14821.00    14358.39   1249.00 o 
 -10   0  18      871.46      681.88    106.62 o 
  -8   0  18     2520.45     3192.61    403.01 o 
  -6   0  18     1520.17     1644.93    178.29 o 
  -4   0  18     1117.99     1169.15    138.26 o 
  -2   0  18    40027.08    49540.67   3937.70 o 
   0   0  18     2778.59     2593.46    188.24 o 
   2   0  18     2181.63     3156.76    583.72 o 
   4   0  18     3832.62     3231.37    241.02 o 
   6   0  18     2575.17     2659.97    214.47 o 
   8   0  18     4597.41     4316.56    370.25 o 
  10   0  18      639.55      555.86    181.86 o 
  12   0  18      136.37       74.01     79.78 o 
  14   0  18     2128.85     1741.91   1363.20 o 
  16   0  18     2244.45     1680.68    867.89 o 
 -21   1  18        3.45      -18.55    242.41 o 
 -19   1  18       17.73      264.87    112.11 o 
 -17   1  18      366.24      412.82    120.10 o 
 -15   1  18        8.56      -60.27     60.27 o 
 -13   1  18      339.35      269.17     94.21 o 
 -11   1  18     1066.50     1032.78    126.82 o 
  -9   1  18        0.96      -41.46     41.46 o 
  -7   1  18       95.26       73.94     48.64 o 
  -5   1  18      213.76      114.20     49.90 o 
  -3   1  18      712.76      618.47     59.19 o 
  -1   1  18     1110.78      912.71     94.05 o 
   1   1  18      491.04      335.86     42.87 o 
   3   1  18      314.79      334.87     63.26 o 
   5   1  18     1688.08     1626.37    148.54 o 
   7   1  18     1043.63     1388.09    170.49 o 
   9   1  18      621.60      688.28    120.11 o 
  11   1  18       18.81      168.65     93.07 o 
  13   1  18       54.84       42.38    117.42 o 
  15   1  18      198.46      130.24    118.21 o 
  17   1  18       42.84      -74.53    120.64 o 
 -20   2  18       72.79      181.90    239.37 o 
 -18   2  18      375.31      424.11    311.05 o 
 -16   2  18        3.33      -54.47    101.58 o 
 -14   2  18      105.04       20.84    114.51 o 
 -12   2  18     5651.42     7392.32   1057.21 o 
 -10   2  18      102.81      248.67     82.42 o 
  -8   2  18     1275.28     1264.52    153.72 o 
  -6   2  18      976.76      899.31    109.87 o 
  -4   2  18       72.17      136.33     86.84 o 
  -2   2  18     7524.54     7280.87    463.19 o 
   0   2  18     1269.17     1611.27    207.40 o 
   2   2  18      193.72      217.58     90.53 o 
   4   2  18     2619.27     3274.55    524.83 o 
   6   2  18     1441.73     1603.10    197.64 o 
   8   2  18     1673.05     1576.32    207.77 o 
  10   2  18       67.05      252.35    121.42 o 
  12   2  18      154.19      260.37    101.46 o 
  14   2  18      724.99      786.87    209.85 o 
  16   2  18      299.75      311.36    168.52 o 
 -17   3  18      157.02      289.17    214.22 o 
 -15   3  18       10.27       17.24    142.48 o 
 -13   3  18      249.21      243.14    166.25 o 
 -11   3  18     1191.20     1640.68    385.20 o 
  -9   3  18      148.16      142.11     64.56 o 
  -7   3  18        6.84       66.27    102.80 o 
  -5   3  18       13.60      357.61    208.86 o 
  -3   3  18      638.15      739.55    122.90 o 
  -1   3  18     2087.55     2408.32    383.04 o 
   1   3  18      136.65      218.33    155.63 o 
   3   3  18      274.99      281.36    135.64 o 
   5   3  18      303.77      383.17     95.98 o 
   7   3  18       43.97      213.86    109.64 o 
   9   3  18      396.23      272.40    114.91 o 
  11   3  18        0.24       77.32     87.11 o 
  13   3  18      102.46      237.51    150.75 o 
 -14   4  18        2.41       82.38    182.89 o 
 -12   4  18      115.38      174.35    196.31 o 
 -10   4  18        7.50       88.14    127.79 o 
  -8   4  18       76.16      129.12    193.33 o 
  -6   4  18      303.88      426.13    251.55 o 
  -4   4  18        0.76     -248.63    268.68 o 
  -2   4  18       83.92      186.50    147.98 o 
   0   4  18       49.42      420.71    244.78 o 
   2   4  18      482.08      479.73    221.09 o 
   4   4  18      194.06       55.32    134.43 o 
   6   4  18      116.62        3.87     94.54 o 
   8   4  18       31.58       53.13    120.31 o 
  10   4  18        1.02      309.46    281.07 o 
  -7   5  18        0.13      160.79    269.80 o 
  -5   5  18       51.19      613.49    623.11 o 
  -3   5  18      100.38      184.47    190.36 o 
  -1   5  18       22.57     -157.51    200.50 o 
   1   5  18        0.03       66.49    218.15 o 
   3   5  18        3.33      121.88    173.23 o 
 -19   1  19      238.72       19.38    194.07 o 
 -17   1  19      752.28      676.11    145.48 o 
 -15   1  19     3648.89     3473.60    430.32 o 
 -13   1  19       66.90      226.46     77.87 o 
 -11   1  19     2314.14     2479.13    223.87 o 
  -9   1  19     7065.98     7238.35    627.19 o 
  -7   1  19      375.71      378.49     57.60 o 
  -5   1  19     4556.92     4686.54    401.29 o 
  -3   1  19      158.29      197.06     51.66 o 
  -1   1  19     1580.29     1344.68    150.18 o 
   1   1  19    19310.83    21231.22   2084.71 o 
   3   1  19     1247.55     1162.75    113.19 o 
   5   1  19      603.20      625.64     91.34 o 
   7   1  19     9569.11    12364.42   2870.58 o 
   9   1  19       15.98       21.17     57.57 o 
  11   1  19     4008.57     3900.58    394.99 o 
  13   1  19      322.74      268.72    104.29 o 
  15   1  19       22.38      -37.09    123.70 o 
  17   1  19      326.32      277.77    221.99 o 
 -18   2  19        0.59       29.91    115.28 o 
 -16   2  19      425.84      349.63    172.28 o 
 -14   2  19      542.41      700.94    221.71 o 
 -12   2  19      246.52      115.96    137.07 o 
 -10   2  19      391.58      308.05     89.33 o 
  -8   2  19     1007.43     1818.26    622.22 o 
  -6   2  19       44.60       78.91     70.88 o 
  -4   2  19     2348.39     2321.23    197.98 o 
  -2   2  19       23.20       41.12     44.43 o 
   0   2  19     2451.11     2548.32    294.39 o 
   2   2  19     1707.63     1567.06    213.44 o 
   4   2  19       41.34      -26.80    122.30 o 
   6   2  19      117.85      146.46     81.86 o 
   8   2  19       69.86      128.72     86.46 o 
  10   2  19      263.61      262.64    107.80 o 
  12   2  19      423.25      459.48    128.67 o 
  14   2  19        3.85      278.88    146.30 o 
  16   2  19       10.77      118.57    184.67 o 
 -17   3  19      131.61       79.70    162.91 o 
 -15   3  19        3.00      241.12    235.56 o 
 -13   3  19       26.74       79.29    141.86 o 
 -11   3  19      179.33      310.33    191.07 o 
  -9   3  19      457.45      395.27    114.58 o 
  -7   3  19      158.82      257.38    102.87 o 
  -5   3  19      145.52      211.69     84.80 o 
  -3   3  19      475.38      678.23    188.64 o 
  -1   3  19      364.82      175.86    126.16 o 
   1   3  19     4114.62     5212.19    650.19 o 
   3   3  19        4.39        7.01    113.22 o 
   5   3  19      211.26      254.53    134.15 o 
   7   3  19      276.07      541.48    119.56 o 
   9   3  19      403.52      433.75    140.49 o 
  11   3  19      206.24      428.04    291.83 o 
  13   3  19       52.39      -69.57    118.60 o 
 -14   4  19       24.48       30.21    179.41 o 
 -12   4  19       29.56      -25.17    188.19 o 
 -10   4  19       81.40      170.67    157.94 o 
  -8   4  19      182.56      186.53    182.74 o 
  -6   4  19       96.40       24.35    107.83 o 
  -4   4  19       27.29     -169.57    169.57 o 
  -2   4  19       13.35     -145.40    148.50 o 
   0   4  19      235.11      511.84    212.39 o 
   2   4  19      741.87     1000.68    356.44 o 
   4   4  19      157.17       77.05    154.54 o 
   6   4  19       36.86      181.21    132.57 o 
   8   4  19       87.30     -108.86    141.63 o 
  10   4  19       54.79      140.16    174.57 o 
  -5   5  19        2.51      -55.69    236.67 o 
  -3   5  19        8.82     -109.32    239.49 o 
  -1   5  19       12.45      117.00    166.22 o 
   1   5  19        3.61      118.27    228.53 o 
   3   5  19        6.92      246.56    187.31 o 
 -20   0  20       18.25      245.32    166.82 o 
 -18   0  20       49.79      116.99    298.20 o 
 -16   0  20        4.37      162.39    138.75 o 
 -14   0  20     2896.47     2940.53    427.35 o 
 -12   0  20     5640.56     5663.92    546.48 o 
 -10   0  20      516.51      777.75    136.97 o 
  -8   0  20     3381.12     3595.61    521.42 o 
  -6   0  20    10250.36    11993.66   1444.61 o 
  -4   0  20     1020.32     1030.93    132.21 o 
  -2   0  20    15151.88    17072.64   1335.48 o 
   0   0  20     3604.02     3622.29    260.71 o 
   2   0  20     3314.12     2907.85    217.27 o 
   4   0  20    32238.63    32652.59   2579.67 o 
   6   0  20     2385.83     2136.94    236.24 o 
   8   0  20     3044.31     2828.98    527.44 o 
  10   0  20      207.04      216.40    370.22 o 
  12   0  20      419.17      251.28    133.52 o 
  14   0  20     2094.01     1647.58    970.34 o 
  16   0  20      417.06     1697.92   1428.12 o 
 -19   1  20        5.82       98.76    134.43 o 
 -17   1  20        2.86      -66.76     82.56 o 
 -15   1  20       92.66      268.23    166.12 o 
 -13   1  20      412.37      473.73    101.99 o 
 -11   1  20      496.02      496.06     95.95 o 
  -9   1  20       22.51       -0.61     62.00 o 
  -7   1  20     1132.59     1102.74     97.61 o 
  -5   1  20       19.04      104.96     40.05 o 
  -3   1  20      266.07      242.02     46.79 o 
  -1   1  20      853.74      675.56     68.04 o 
   1   1  20      134.35      135.07     68.37 o 
   3   1  20      436.30      377.90     63.29 o 
   5   1  20      674.02      734.62    104.37 o 
   7   1  20       85.23      137.32     72.69 o 
   9   1  20      282.36      262.74     94.17 o 
  11   1  20       86.43      201.43    121.29 o 
  13   1  20      131.16       34.19    119.46 o 
  15   1  20        6.32     -164.92    164.92 o 
 -18   2  20       26.87      165.81    136.14 o 
 -16   2  20       22.63       72.58    128.51 o 
 -14   2  20      942.48      837.83    244.00 o 
 -12   2  20     1160.14     2149.44    439.99 o 
 -10   2  20        2.05      155.03     98.67 o 
  -8   2  20      379.59      446.33     84.93 o 
  -6   2  20     5107.90     4239.76    434.45 o 
  -4   2  20      522.50      540.25     88.87 o 
  -2   2  20     1480.47     1337.66    129.81 o 
   0   2  20       74.24       40.17     70.49 o 
   2   2  20      293.88      328.53     80.31 o 
   4   2  20     5356.02     5967.35    474.71 o 
   6   2  20      405.85      427.29    107.34 o 
   8   2  20      418.19      524.75    128.27 o 
  10   2  20      340.27      423.58    121.13 o 
  12   2  20      153.39      137.11     99.42 o 
  14   2  20     1093.38      680.26    215.89 o 
 -17   3  20        2.35      293.06    215.18 o 
 -15   3  20       34.65      210.63    182.19 o 
 -13   3  20      269.92      354.47    217.21 o 
 -11   3  20      663.12      886.54    278.97 o 
  -9   3  20       22.82       16.57     47.79 o 
  -7   3  20      408.63      595.19    159.19 o 
  -5   3  20       22.31      119.47     79.45 o 
  -3   3  20      275.66      519.13    184.55 o 
  -1   3  20      433.19      631.57    193.90 o 
   1   3  20        0.70      -98.12    130.03 o 
   3   3  20      963.94     1320.45    276.00 o 
   5   3  20      608.06      789.10    197.82 o 
   7   3  20        4.31       -7.43     69.49 o 
   9   3  20       60.03       75.87     97.37 o 
  11   3  20      123.40      286.44    137.16 o 
  13   3  20       96.67      104.62    171.25 o 
 -12   4  20       17.01      -62.14    171.25 o 
 -10   4  20      134.01       79.27    120.89 o 
  -8   4  20       15.58     -228.54    239.99 o 
  -6   4  20      181.59      176.69    124.86 o 
  -4   4  20       26.15      160.97    177.35 o 
  -2   4  20        3.26       56.76    141.40 o 
   0   4  20       53.60      151.58    188.95 o 
   2   4  20        0.10     -155.91    155.91 o 
   4   4  20       20.84       60.06    132.36 o 
   6   4  20       13.91       73.07    122.70 o 
   8   4  20       26.62      -41.18    114.50 o 
  -5   5  20      109.02       93.78    168.76 o 
  -3   5  20       67.78      146.86    185.75 o 
  -1   5  20       11.54        9.19    158.01 o 
   1   5  20        2.74      -21.16    164.47 o 
 -19   1  21      314.69      691.50    225.09 o 
 -17   1  21      229.14      409.37    137.22 o 
 -15   1  21       18.84       66.85     93.79 o 
 -13   1  21       14.00       21.51     62.89 o 
 -11   1  21     5741.29     5611.69    369.84 o 
  -9   1  21     5016.36     4878.30    384.87 o 
  -7   1  21        7.52       29.95     52.94 o 
  -5   1  21     2896.57     2805.89    218.38 o 
  -3   1  21     3137.99     2827.09    180.66 o 
  -1   1  21     1431.60     1238.37    122.72 o 
   1   1  21     9001.94     8876.60    773.99 o 
   3   1  21     1067.32     1042.10    117.37 o 
   5   1  21       50.62      145.75     89.71 o 
   7   1  21     6677.39     6799.36    528.20 o 
   9   1  21      100.29      400.23    168.95 o 
  11   1  21     1097.97      990.31    172.35 o 
  13   1  21      326.40      326.11    150.11 o 
  15   1  21        2.41      526.23    647.12 o 
 -18   2  21       14.22      471.00    219.54 o 
 -16   2  21       77.27       27.56    101.77 o 
 -14   2  21      128.72      229.96    153.91 o 
 -12   2  21      110.60      -36.34    116.06 o 
 -10   2  21     1478.88     1486.49    197.33 o 
  -8   2  21       57.28       56.36     56.44 o 
  -6   2  21      989.22      775.18    111.94 o 
  -4   2  21       69.19       71.80     91.50 o 
  -2   2  21        3.60       42.84     89.35 o 
   0   2  21     2449.93     2022.90    239.80 o 
   2   2  21      144.51      277.49     98.34 o 
   4   2  21       63.27      -59.05     59.05 o 
   6   2  21      958.72      957.86    136.74 o 
   8   2  21      554.17      718.55    154.42 o 
  10   2  21       81.15      132.92     95.61 o 
  12   2  21       41.31       26.04     80.84 o 
  14   2  21        2.38      105.01    114.29 o 
 -15   3  21       28.80      -12.69    137.05 o 
 -13   3  21      322.90      392.68    229.79 o 
 -11   3  21      807.38     1207.88    347.70 o 
  -9   3  21      280.30      369.85    108.24 o 
  -7   3  21       66.83       83.41    112.31 o 
  -5   3  21       29.03       21.75     57.96 o 
  -3   3  21      662.22      851.54    220.83 o 
  -1   3  21       20.51       70.52    100.85 o 
   1   3  21      432.27      962.09    252.96 o 
   3   3  21       41.42      214.06    135.32 o 
   5   3  21       33.59      -72.49    116.42 o 
   7   3  21      489.37      567.93    187.22 o 
   9   3  21       29.92      -36.41     95.42 o 
  11   3  21        8.35      -17.15    114.63 o 
 -12   4  21       41.06      297.12    295.04 o 
 -10   4  21      240.63      198.80    273.86 o 
  -8   4  21       36.91      -60.17    212.65 o 
  -6   4  21       11.20       31.76    101.68 o 
  -4   4  21       65.55      358.25    230.58 o 
  -2   4  21       11.15      260.06    220.65 o 
   0   4  21        5.09       13.12    160.81 o 
   2   4  21      445.02      819.43    262.35 o 
   4   4  21        0.34      -29.63    131.19 o 
   6   4  21        5.73     -124.71    152.60 o 
   8   4  21      140.59      205.96    309.93 o 
 -20   0  22       55.68      435.97    349.25 o 
 -18   0  22     1370.45     1717.86    527.35 o 
 -16   0  22      271.18      508.44    207.29 o 
 -14   0  22     2080.93     2162.38    365.76 o 
 -12   0  22       94.13      183.81     99.54 o 
 -10   0  22      452.89      523.28    135.97 o 
  -8   0  22     9588.97    12393.88   1233.60 o 
  -6   0  22    10455.54    13274.59   1259.96 o 
  -4   0  22       29.57      -23.76     50.18 o 
  -2   0  22       29.73       37.80    111.07 o 
   0   0  22      123.87      182.89    101.13 o 
   2   0  22     3428.27     2681.54    276.79 o 
   4   0  22     4250.99     4050.14    382.38 o 
   6   0  22       23.43      -60.68     60.68 o 
   8   0  22     3580.36     3307.88    479.08 o 
  10   0  22      710.52      727.54    209.26 o 
  12   0  22       15.82      123.42    181.22 o 
  14   0  22      426.51      655.73    195.90 o 
  16   0  22       56.46       71.00    231.93 o 
 -19   1  22       15.95      334.27    260.09 o 
 -17   1  22       76.73      238.22    150.19 o 
 -15   1  22       24.86      164.63     95.10 o 
 -13   1  22       52.42      121.66     96.43 o 
 -11   1  22      224.41      395.16     76.14 o 
  -9   1  22       24.91       36.20     55.21 o 
  -7   1  22     2319.59     1997.52    180.30 o 
  -5   1  22       59.26       55.79     48.31 o 
  -3   1  22      139.18       90.43     52.05 o 
  -1   1  22       12.95      101.27     35.07 o 
   1   1  22       53.78       -7.95     34.43 o 
   3   1  22      741.27      825.71    111.69 o 
   5   1  22      594.21      452.74     88.80 o 
   7   1  22      326.78      281.82     86.91 o 
   9   1  22        4.47      -10.16    101.36 o 
  11   1  22       18.76       77.95     91.37 o 
  13   1  22      103.45      -81.49    198.00 o 
  15   1  22       32.90      138.53    160.47 o 
 -18   2  22      340.61      219.13    167.36 o 
 -16   2  22       67.91      144.00    120.23 o 
 -14   2  22      289.05       87.69    129.94 o 
 -12   2  22       17.80       19.90    153.16 o 
 -10   2  22       57.74        4.45     92.13 o 
  -8   2  22     2244.72     2945.56    353.02 o 
  -6   2  22     2032.12     1722.33    195.62 o 
  -4   2  22      344.47      551.36     93.14 o 
  -2   2  22      303.55      208.19    102.47 o 
   0   2  22     1118.71     1231.57    178.32 o 
   2   2  22     2448.39     2204.58    297.60 o 
   4   2  22     1039.92     1220.77    152.99 o 
   6   2  22      151.97       80.18     79.23 o 
   8   2  22      163.84      154.62     98.88 o 
  10   2  22     1044.08     1259.92    280.85 o 
  12   2  22       11.05       43.93     93.03 o 
  14   2  22      200.62      471.58    215.10 o 
 -15   3  22        8.14      -26.67    134.13 o 
 -13   3  22      127.98      403.63    217.23 o 
 -11   3  22       14.29      -12.78    102.00 o 
  -9   3  22      134.53      102.94    149.82 o 
  -7   3  22     1062.06      940.89    170.31 o 
  -5   3  22      194.41      390.14    150.48 o 
  -3   3  22       61.58       36.59     98.95 o 
  -1   3  22       88.39      198.40    119.57 o 
   1   3  22       28.85      -35.92    110.12 o 
   3   3  22      475.66      229.05    149.85 o 
   5   3  22      223.00      388.41    185.97 o 
   7   3  22       76.62      206.35    133.52 o 
   9   3  22       98.83      139.40    121.67 o 
  11   3  22       14.41      -44.41    152.69 o 
 -12   4  22        4.18       31.05    158.74 o 
 -10   4  22       50.59      104.13    248.16 o 
  -8   4  22       38.50      -49.13    151.32 o 
  -6   4  22        4.99       27.75    131.33 o 
  -4   4  22       11.07       44.21    141.57 o 
  -2   4  22        8.89       54.62    174.96 o 
   0   4  22      213.64      130.73    142.09 o 
   2   4  22      248.09      179.15    165.97 o 
   4   4  22       12.92     -105.40    155.47 o 
   6   4  22       44.42      -11.12    142.01 o 
   8   4  22       11.44      -87.55    157.43 o 
 -19   1  23      170.84      618.67    256.70 o 
 -17   1  23       85.76       45.25    112.44 o 
 -15   1  23      826.44      786.35    139.55 o 
 -13   1  23        0.66      -53.36     90.46 o 
 -11   1  23     2743.85     2931.40    246.24 o 
  -9   1  23      931.42      845.77     99.46 o 
  -7   1  23       40.12       52.16     48.11 o 
  -5   1  23    12253.64    14496.95   1742.86 o 
  -3   1  23     2137.87     2156.39    159.58 o 
  -1   1  23     2521.09     2174.21    193.20 o 
   1   1  23      664.67      529.86     76.44 o 
   3   1  23      618.07      545.17     88.69 o 
   5   1  23     3195.72     3176.84    261.62 o 
   7   1  23     2969.51     3399.87    338.69 o 
   9   1  23        3.81      -36.67     64.61 o 
  11   1  23       88.84      121.08    113.33 o 
  13   1  23      983.48      951.69    214.84 o 
  15   1  23      129.60       17.89    136.59 o 
 -18   2  23       65.87      216.91    164.91 o 
 -16   2  23       40.28      -20.28     97.50 o 
 -14   2  23       72.18      190.71    134.78 o 
 -12   2  23      141.70      361.18    191.39 o 
 -10   2  23      933.25      960.99    158.59 o 
  -8   2  23       32.01       50.94     70.30 o 
  -6   2  23      347.05      462.83     91.77 o 
  -4   2  23     1351.26     1316.18    139.09 o 
  -2   2  23      459.83      506.76    140.68 o 
   0   2  23      359.80      332.80    126.87 o 
   2   2  23      134.83      126.79     80.77 o 
   4   2  23       95.41       63.41    121.43 o 
   6   2  23      617.56      669.28    124.58 o 
   8   2  23      123.04       84.03     83.90 o 
  10   2  23       19.31      115.25    216.01 o 
  12   2  23       50.05      217.63    134.00 o 
  14   2  23        0.25      -30.23    314.18 o 
 -15   3  23       17.14      148.07    155.91 o 
 -13   3  23      111.10      205.54    184.96 o 
 -11   3  23      345.86      686.40    236.96 o 
  -9   3  23       18.46       42.87     76.40 o 
  -7   3  23        8.12       43.63     93.32 o 
  -5   3  23      305.63      329.26    131.82 o 
  -3   3  23      122.68      274.33    169.24 o 
  -1   3  23      129.11      214.33    123.35 o 
   1   3  23      131.95      179.85    166.21 o 
   3   3  23      224.54      194.58    142.95 o 
   5   3  23      168.98      137.61    132.44 o 
   7   3  23      321.91      403.52    174.23 o 
   9   3  23      130.00      -36.77    113.92 o 
  11   3  23       24.45      234.38    176.12 o 
 -10   4  23      220.43      -87.90    221.79 o 
  -8   4  23        0.13      130.19    244.10 o 
  -6   4  23       44.67       47.82    104.39 o 
  -4   4  23      267.26      210.10    151.82 o 
  -2   4  23       16.03      222.11    321.16 o 
   0   4  23        7.50      192.12    171.93 o 
   2   4  23      101.15       10.65    145.23 o 
   4   4  23      150.12       86.21    218.59 o 
   6   4  23       59.04      246.17    228.49 o 
 -18   0  24     1159.98     1511.92    511.14 o 
 -16   0  24      397.20      478.47    220.52 o 
 -14   0  24      110.65      153.02     99.39 o 
 -12   0  24     1347.99     1221.41    217.12 o 
 -10   0  24      306.03      478.00    169.96 o 
  -8   0  24     4830.45     5896.95    623.73 o 
  -6   0  24     2580.71     2767.42    324.44 o 
  -4   0  24       91.36       -4.01     56.43 o 
  -2   0  24     6172.45     7399.74    895.93 o 
   0   0  24     4114.62     3698.76    335.49 o 
   2   0  24     1466.63     1118.82    121.62 o 
   4   0  24      866.36     1110.90    216.98 o 
   6   0  24     1003.80     1281.78    263.43 o 
   8   0  24     8219.55     6544.56    844.01 o 
  10   0  24     1023.23     1050.45    302.60 o 
  12   0  24      330.33      441.44    186.15 o 
  14   0  24       48.21       75.09    126.69 o 
 -19   1  24       85.31      306.98    257.71 o 
 -17   1  24      133.69       26.81    182.91 o 
 -15   1  24        3.70      111.53    136.97 o 
 -13   1  24        6.49        3.46     74.88 o 
 -11   1  24        0.66        9.51     47.27 o 
  -9   1  24       29.25        9.00     50.77 o 
  -7   1  24      307.53      341.45     73.25 o 
  -5   1  24     1145.69      924.39    138.08 o 
  -3   1  24      143.78      108.31     99.76 o 
  -1   1  24       88.10      200.99     63.78 o 
   1   1  24      543.82      536.31    104.82 o 
   3   1  24      126.87       88.68     62.83 o 
   5   1  24        5.18       12.71     50.97 o 
   7   1  24      192.72      215.26     95.86 o 
   9   1  24      502.36      636.68    135.21 o 
  11   1  24        0.45      153.00    125.79 o 
  13   1  24       28.47      -70.25     99.87 o 
 -16   2  24        0.95      177.82    138.29 o 
 -14   2  24        0.60      -45.68     97.79 o 
 -12   2  24      475.54      485.24    184.94 o 
 -10   2  24       32.35      115.18     80.24 o 
  -8   2  24     1605.16     1608.77    185.65 o 
  -6   2  24       98.55       99.33     63.21 o 
  -4   2  24        0.79       21.25     79.60 o 
  -2   2  24     1715.35     1727.46    247.80 o 
   0   2  24     1848.26     2372.34    348.04 o 
   2   2  24     1044.01      836.26    191.01 o 
   4   2  24        7.89     -114.58    114.58 o 
   6   2  24      178.69      292.55    101.38 o 
   8   2  24      872.22      859.89    155.61 o 
  10   2  24      489.67      503.34    137.32 o 
  12   2  24       46.94       -9.65    108.22 o 
 -15   3  24        5.11      119.26    171.87 o 
 -13   3  24        0.51      136.44    192.64 o 
 -11   3  24       27.75     -217.81    217.81 o 
  -9   3  24      177.35      341.26    210.82 o 
  -7   3  24      363.68      184.48     85.92 o 
  -5   3  24      269.35      557.47    157.22 o 
  -3   3  24       16.28       77.53    105.09 o 
  -1   3  24      507.54      691.21    209.26 o 
   1   3  24       18.86     -228.15    229.51 o 
   3   3  24      141.49      262.06    159.42 o 
   5   3  24        0.09      -34.90    107.17 o 
   7   3  24       29.27       76.75    147.06 o 
   9   3  24      379.35      485.47    199.20 o 
 -10   4  24       10.27     -238.43    238.43 o 
  -8   4  24       40.17      -92.23    149.66 o 
  -6   4  24       64.29      -21.53    101.48 o 
  -4   4  24       33.99      -25.96    122.27 o 
  -2   4  24       72.03       44.96    143.71 o 
   0   4  24      130.44       -2.42    123.13 o 
   2   4  24       71.00      -89.56    162.65 o 
   4   4  24        0.84     -144.83    167.05 o 
   6   4  24       16.62      -81.69    153.07 o 
 -17   1  25      556.23      666.57    257.89 o 
 -15   1  25     1256.85     1737.90    338.36 o 
 -13   1  25       32.54      249.70    148.69 o 
 -11   1  25        5.80       56.28     65.67 o 
  -9   1  25        7.07      156.81     80.20 o 
  -7   1  25       49.89      173.12     85.13 o 
  -5   1  25     4393.27     5673.46    731.77 o 
  -3   1  25     2146.14     2091.37    168.97 o 
  -1   1  25      167.40      180.00     64.28 o 
   1   1  25     2840.97     2849.50    290.70 o 
   3   1  25       70.69       72.88     51.56 o 
   5   1  25     1985.90     1730.50    187.97 o 
   7   1  25       85.90      185.73     77.53 o 
   9   1  25        1.71       66.43     85.15 o 
  11   1  25      526.19      549.87    162.89 o 
  13   1  25      607.91      671.92    168.16 o 
 -16   2  25      110.19      -25.13     99.64 o 
 -14   2  25      302.67      487.54    239.41 o 
 -12   2  25       25.03      174.56    130.93 o 
 -10   2  25       19.15       56.76     85.93 o 
  -8   2  25       29.63       99.75     65.58 o 
  -6   2  25      467.94      434.64    100.84 o 
  -4   2  25      765.14      679.65    142.20 o 
  -2   2  25       52.72      -87.01    101.28 o 
   0   2  25      144.26      325.44    135.25 o 
   2   2  25      203.87      201.05    123.52 o 
   4   2  25       36.77       93.29     83.32 o 
   6   2  25      368.01      687.80    133.51 o 
   8   2  25        1.69      122.14    121.28 o 
  10   2  25       90.26      184.34    102.23 o 
  12   2  25      149.66      133.96    214.35 o 
 -13   3  25        1.23       74.36    139.22 o 
 -11   3  25        0.06       49.26    145.06 o 
  -9   3  25      207.42      179.37    166.02 o 
  -7   3  25       11.03       -3.13     60.75 o 
  -5   3  25      598.85      453.82    216.18 o 
  -3   3  25       19.66      147.89    139.86 o 
  -1   3  25        9.29      -91.90    121.29 o 
   1   3  25      432.67      479.50    221.16 o 
   3   3  25       65.71      -55.46    143.08 o 
   5   3  25      149.88      325.70    180.52 o 
   7   3  25        0.13       70.06    137.84 o 
   9   3  25       48.32       50.09    113.62 o 
  -8   4  25        1.81      -45.01    130.74 o 
  -6   4  25       23.31       43.26    195.72 o 
  -4   4  25       90.41        0.57    125.39 o 
  -2   4  25       16.90      -57.07    181.45 o 
   0   4  25        0.74      164.90    166.70 o 
   2   4  25      142.79      -17.22    138.58 o 
   4   4  25       25.35      349.29    239.02 o 
 -18   0  26      373.12      943.29    608.57 o 
 -16   0  26      251.44      -37.20    135.16 o 
 -14   0  26      949.83     1310.13    283.36 o 
 -12   0  26     1468.87     1791.77    306.75 o 
 -10   0  26       82.80      192.27    190.03 o 
  -8   0  26      114.18      122.33    119.55 o 
  -6   0  26      553.37      461.86    125.27 o 
  -4   0  26     8714.72     8218.53    798.79 o 
  -2   0  26     5098.23     5887.56    820.37 o 
   0   0  26       23.66       40.41     54.64 o 
   2   0  26       34.92       31.28     48.68 o 
   4   0  26      989.04     1027.99    298.88 o 
   6   0  26      570.09      627.27    190.25 o 
   8   0  26     1728.21     1654.29    403.69 o 
  10   0  26      816.21      499.74    197.87 o 
  12   0  26      192.14      119.33    171.08 o 
 -17   1  26       31.35      -68.59    138.53 o 
 -15   1  26      110.43        0.57    106.85 o 
 -13   1  26       34.72       74.87    109.92 o 
 -11   1  26       60.13      -68.15     87.87 o 
  -9   1  26      166.57      229.91     78.36 o 
  -7   1  26       28.41      345.85    223.11 o 
  -5   1  26      154.32      193.87     70.11 o 
  -3   1  26      177.58      242.95     72.07 o 
  -1   1  26     1347.47     1196.01    141.75 o 
   1   1  26      202.79      189.30     63.37 o 
   3   1  26       53.42      169.35     84.43 o 
   5   1  26       21.89       50.59     63.17 o 
   7   1  26        3.53       34.07    124.44 o 
   9   1  26      341.71      475.79    141.88 o 
  11   1  26       13.55       79.08    103.12 o 
  13   1  26        1.39      -46.79     87.71 o 
 -16   2  26        0.90      286.72    159.72 o 
 -14   2  26      208.76      147.85    142.68 o 
 -12   2  26      792.60      955.55    245.28 o 
 -10   2  26       56.21       65.21     87.16 o 
  -8   2  26       73.98      193.93    110.48 o 
  -6   2  26      122.09      317.29    123.37 o 
  -4   2  26      620.65      578.07    132.93 o 
  -2   2  26     1280.37     1249.51    194.90 o 
   0   2  26       57.36      268.43    138.11 o 
   2   2  26        7.18       62.88     94.76 o 
   4   2  26      267.56      628.38    168.69 o 
   6   2  26       29.49      -43.21     72.83 o 
   8   2  26      458.23      300.88    114.54 o 
  10   2  26        0.65       38.08     99.06 o 
  12   2  26       40.69      451.77    265.63 o 
 -13   3  26       82.12      150.36    184.34 o 
 -11   3  26       61.55      108.19    281.30 o 
  -9   3  26       67.55       69.62    162.12 o 
  -7   3  26        1.28     -118.63    164.91 o 
  -5   3  26       48.44       24.60     85.49 o 
  -3   3  26      380.62      601.86    210.41 o 
  -1   3  26      246.27      213.82    162.99 o 
   1   3  26        5.30      191.52    154.65 o 
   3   3  26       10.65      -30.96    123.24 o 
   5   3  26       22.55      141.50    148.69 o 
   7   3  26        3.02     -133.49    147.77 o 
   9   3  26      225.73      250.02    184.36 o 
  -8   4  26        0.94      235.57    215.05 o 
  -6   4  26        3.35     -123.51    187.13 o 
  -4   4  26        9.71      131.51    155.61 o 
  -2   4  26       30.12      124.94    177.96 o 
   0   4  26       17.61      122.89    189.91 o 
   2   4  26        8.48       99.28    175.68 o 
 -17   1  27      568.23      905.60    332.73 o 
 -15   1  27      502.09      873.87    259.18 o 
 -13   1  27       10.73     -128.13    157.20 o 
 -11   1  27     1317.83     1401.58    218.21 o 
  -9   1  27      963.40     1153.61    161.40 o 
  -7   1  27      945.87     1143.28    146.30 o 
  -5   1  27      926.43     1117.01    146.01 o 
  -3   1  27       74.99       90.78     59.65 o 
  -1   1  27      550.81      545.46    104.93 o 
   1   1  27     4063.47     3917.27    383.48 o 
   3   1  27       11.52       90.66     65.65 o 
   5   1  27       34.57       17.72     56.00 o 
   7   1  27      778.01      708.21    152.74 o 
   9   1  27      166.19      156.52    146.39 o 
  11   1  27      312.09      401.17    214.04 o 
 -16   2  27      109.29      264.44    176.18 o 
 -14   2  27      162.71       19.93    119.65 o 
 -12   2  27       49.75      186.52    141.08 o 
 -10   2  27       83.49      131.58     92.53 o 
  -8   2  27       10.37      326.41    144.92 o 
  -6   2  27      125.63      295.84    103.48 o 
  -4   2  27      130.48      102.99    189.83 o 
  -2   2  27      183.42       99.76     79.77 o 
   0   2  27      505.51      784.00    219.58 o 
   2   2  27      159.16       13.23     86.70 o 
   4   2  27       11.95       79.52    119.08 o 
   6   2  27       53.62      -83.89     83.89 o 
   8   2  27        3.41      -93.04     93.04 o 
  10   2  27       67.33      269.17    177.57 o 
 -13   3  27       23.90      -52.24    169.96 o 
 -11   3  27      123.63      534.37    442.79 o 
  -9   3  27       72.04      196.36    178.58 o 
  -7   3  27       14.55      -63.10     87.98 o 
  -5   3  27       60.60      188.33    137.62 o 
  -3   3  27      111.13       83.86    103.98 o 
  -1   3  27       38.24     -124.74    163.13 o 
   1   3  27      241.69      236.95    169.58 o 
   3   3  27        2.19      248.38    261.91 o 
   5   3  27        9.26        6.57    115.67 o 
   7   3  27       95.26      -42.77    132.36 o 
  -6   4  27       54.74      161.21    195.94 o 
  -4   4  27       21.22      -92.75    141.23 o 
  -2   4  27        5.77       57.67    207.99 o 
   0   4  27       74.72     -132.08    178.19 o 
 -16   0  28       27.41     -204.21    325.25 o 
 -14   0  28     1704.36     1852.88    359.43 o 
 -12   0  28     1027.48     1166.15    267.26 o 
 -10   0  28       58.02     -188.30    188.30 o 
  -8   0  28       87.73      -90.59    128.78 o 
  -6   0  28     4170.01     4861.73    677.50 o 
  -4   0  28     1338.45     1320.19    193.64 o 
  -2   0  28     1920.00     2342.03    437.35 o 
   0   0  28      107.60       88.33    136.01 o 
   2   0  28     1137.02     1047.63    232.37 o 
   4   0  28     1898.77     1469.76    281.29 o 
   6   0  28       21.54      147.27    133.92 o 
   8   0  28       30.46       25.77    130.51 o 
  10   0  28        7.30     -157.01    157.01 o 
  12   0  28       62.18      174.69    177.43 o 
 -17   1  28        3.02       82.35    154.31 o 
 -15   1  28       58.30       65.58    143.67 o 
 -13   1  28      208.37      193.82    143.78 o 
 -11   1  28        6.88      -93.81    100.87 o 
  -9   1  28        3.69       34.76     81.59 o 
  -7   1  28       92.85      356.92    113.09 o 
  -5   1  28        0.32      -63.44     63.44 o 
  -3   1  28      372.08      520.72    100.51 o 
  -1   1  28      302.67      290.26     85.72 o 
   1   1  28       14.21      112.81    107.75 o 
   3   1  28        2.35      -12.21     66.06 o 
   5   1  28       55.74      181.12    103.46 o 
   7   1  28       10.30      255.84    141.32 o 
   9   1  28        9.65       53.02    101.63 o 
  11   1  28      165.94      182.15    133.67 o 
 -14   2  28      172.59      309.10    209.52 o 
 -12   2  28      344.01      440.15    182.86 o 
 -10   2  28        5.16      -12.72     74.25 o 
  -8   2  28      150.24      159.49    108.69 o 
  -6   2  28      375.31      446.03    195.88 o 
  -4   2  28      285.50      401.99    134.71 o 
  -2   2  28      316.02      312.03    160.94 o 
   0   2  28      187.04        4.04    151.76 o 
   2   2  28      681.99      823.08    204.53 o 
   4   2  28      680.13     1079.36    276.67 o 
   6   2  28        2.10       45.91    105.81 o 
   8   2  28       32.26      102.61    215.37 o 
  10   2  28       57.21       77.23    142.33 o 
 -11   3  28       67.81      325.58    289.48 o 
  -9   3  28        1.33      228.10    206.43 o 
  -7   3  28       25.12       67.76     88.77 o 
  -5   3  28       29.41       20.99     80.77 o 
  -3   3  28      321.91      160.39    150.64 o 
  -1   3  28       63.77      -21.24    116.99 o 
   1   3  28       27.99       58.60    180.10 o 
   3   3  28      158.03       -0.49    119.23 o 
   5   3  28        1.13      207.25    180.88 o 
   7   3  28        1.88       -1.94    122.44 o 
  -2   4  28        0.00     -140.77    296.85 o 
 -15   1  29       52.51      441.58    224.72 o 
 -13   1  29       48.79      142.35    133.36 o 
 -11   1  29     1151.51     1534.26    266.26 o 
  -9   1  29      512.78      867.73    165.96 o 
  -7   1  29       17.01      232.02     84.91 o 
  -5   1  29      402.59      621.48    135.18 o 
  -3   1  29        6.52       17.18     59.44 o 
  -1   1  29      771.33      592.41    169.53 o 
   1   1  29     1361.88     1188.13    153.28 o 
   3   1  29        2.40       61.05     60.06 o 
   5   1  29      200.29      119.22    100.08 o 
   7   1  29     1234.14     1696.30    302.48 o 
   9   1  29      315.32      281.54    136.61 o 
  11   1  29      157.18      147.46    122.89 o 
 -14   2  29       12.26      260.28    194.40 o 
 -12   2  29      110.79       43.28    104.27 o 
 -10   2  29      303.28      440.19    150.16 o 
  -8   2  29       53.06       98.92    167.40 o 
  -6   2  29       38.27      151.65    114.16 o 
  -4   2  29        4.27      104.19    121.32 o 
  -2   2  29       15.72      135.94    172.96 o 
   0   2  29      401.57      319.25    133.06 o 
   2   2  29        2.30        5.02     91.30 o 
   4   2  29      134.68      229.77    177.20 o 
   6   2  29       96.42      116.53    125.50 o 
   8   2  29       15.01      135.35    157.93 o 
 -11   3  29       77.91      -58.93    197.29 o 
  -9   3  29       29.45     -160.00    184.17 o 
  -7   3  29        3.88       36.39    130.85 o 
  -5   3  29       52.16      -67.31    110.00 o 
  -3   3  29       53.73      148.28    128.12 o 
  -1   3  29       68.95      113.37    138.05 o 
   1   3  29       26.32       58.36    147.96 o 
   3   3  29       15.49       60.04    166.80 o 
   5   3  29       61.11       70.03    146.46 o 
 -16   0  30       21.00       91.96    281.97 o 
 -14   0  30      379.75       -1.35    177.16 o 
 -12   0  30       38.74      167.28    138.95 o 
 -10   0  30      835.16     1172.72    567.33 o 
  -8   0  30     1123.89     1420.90    261.22 o 
  -6   0  30      524.26      664.98    173.72 o 
  -4   0  30        6.64      -79.97     79.97 o 
  -2   0  30       16.86       40.00     86.36 o 
   0   0  30        0.78     -163.64    177.16 o 
   2   0  30     2076.08     2050.46    399.52 o 
   4   0  30      269.79      281.73    168.87 o 
   6   0  30       44.27       87.83    123.52 o 
   8   0  30      268.89      368.33    392.87 o 
  10   0  30      253.79       95.31    199.14 o 
 -15   1  30        4.68      -94.42    149.26 o 
 -13   1  30      283.39      316.91    183.95 o 
 -11   1  30        8.64       33.81     85.64 o 
  -9   1  30       44.94      -82.33     82.33 o 
  -7   1  30        5.43       53.64     70.30 o 
  -5   1  30      219.16      362.39    146.94 o 
  -3   1  30        2.70       18.41     64.09 o 
  -1   1  30        1.95      165.83     74.54 o 
   1   1  30      281.52      149.48     85.61 o 
   3   1  30       66.33       66.08     85.30 o 
   5   1  30       16.93       61.71     79.96 o 
   7   1  30       83.08      125.57    102.79 o 
   9   1  30      309.39      147.03    125.40 o 
 -14   2  30       48.90      261.72    228.88 o 
 -12   2  30        1.41      245.73    240.57 o 
 -10   2  30      132.44      300.75    230.88 o 
  -8   2  30      509.45      546.26    171.63 o 
  -6   2  30      104.42       57.39     95.23 o 
  -4   2  30       54.63       70.51    119.66 o 
  -2   2  30       15.51       44.52    192.82 o 
   0   2  30       90.38      237.74    104.88 o 
   2   2  30      476.96      522.46    183.27 o 
   4   2  30      340.56      320.56    138.08 o 
   6   2  30      109.02      244.53    160.42 o 
   8   2  30       21.01      209.07    168.48 o 
  -9   3  30       79.77      180.52    409.44 o 
  -7   3  30       33.33      256.40    199.42 o 
  -5   3  30       29.06      150.56    122.47 o 
  -3   3  30       17.38      189.21    150.07 o 
  -1   3  30        0.01      -71.95    130.66 o 
   1   3  30        2.61      -96.77    146.90 o 
   3   3  30      224.40       72.20    136.01 o 
 -15   1  31       62.11       67.23    178.18 o 
 -13   1  31       33.91      -53.41    122.16 o 
 -11   1  31      819.18     1322.03    250.48 o 
  -9   1  31      111.56      172.85    102.58 o 
  -7   1  31       30.51       51.00     87.57 o 
  -5   1  31     1715.07     2059.81    339.76 o 
  -3   1  31        8.28       33.84     82.76 o 
  -1   1  31      180.67      182.74     81.37 o 
   1   1  31        9.92      -14.95     50.77 o 
   3   1  31        3.67     -147.68    147.68 o 
   5   1  31      307.31      283.70    113.95 o 
   7   1  31      303.90      341.49    124.61 o 
   9   1  31       11.48       12.52    116.01 o 
 -12   2  31       48.97       82.44    172.07 o 
 -10   2  31       85.83      -96.69    245.57 o 
  -8   2  31       56.62      233.44    143.54 o 
  -6   2  31      108.06       91.63    109.60 o 
  -4   2  31      102.39      237.25    111.69 o 
  -2   2  31        0.40       45.58     85.06 o 
   0   2  31      188.89      247.78    126.08 o 
   2   2  31        3.73      273.58    152.50 o 
   4   2  31       26.11     -124.69    136.23 o 
   6   2  31       38.85      255.46    166.77 o 
  -7   3  31        0.60       93.72    163.05 o 
  -5   3  31       96.75       77.32    127.08 o 
  -3   3  31       16.18        7.24     99.41 o 
  -1   3  31       26.00      156.28    139.44 o 
   1   3  31       15.35      169.54    177.35 o 
   3   3  31        0.28       90.30    163.47 o 
 -14   0  32        1.48      211.65    309.70 o 
 -12   0  32        0.88     -103.53    159.37 o 
 -10   0  32      321.56      509.98    266.78 o 
  -8   0  32     1008.76      995.64    250.31 o 
  -6   0  32       36.48      -48.60     96.29 o 
  -4   0  32      505.23      495.23    295.16 o 
  -2   0  32      762.30      486.74    260.67 o 
   0   0  32      215.17      367.34    185.81 o 
   2   0  32     1438.33     1636.56    384.66 o 
   4   0  32       15.15      -59.85    126.43 o 
   6   0  32        1.67     -155.22    155.22 o 
   8   0  32      567.41      600.01    273.95 o 
 -13   1  32        1.65       27.11    108.84 o 
 -11   1  32       14.71      -41.30     94.45 o 
  -9   1  32      153.13      159.99    115.58 o 
  -7   1  32       21.29       57.80     89.95 o 
  -5   1  32        0.35      146.12    141.42 o 
  -3   1  32      116.89      186.46    215.37 o 
  -1   1  32        0.47       72.72     83.50 o 
   1   1  32       37.56      152.99    115.50 o 
   3   1  32       12.95      233.87    115.71 o 
   5   1  32       45.62       75.72     95.48 o 
   7   1  32        3.47       73.84    128.25 o 
 -12   2  32      102.84      199.90    202.50 o 
 -10   2  32       82.25     -113.37    176.76 o 
  -8   2  32      227.64      147.68    120.22 o 
  -6   2  32       18.08      -65.51    127.48 o 
  -4   2  32        9.13       55.00     89.67 o 
  -2   2  32      202.56       52.66     99.08 o 
   0   2  32        0.59       42.87    140.99 o 
   2   2  32        2.95      -89.15     94.15 o 
   4   2  32        0.54      175.28    154.26 o 
   6   2  32       18.18      -55.83    127.40 o 
  -5   3  32        3.04      -53.07    166.31 o 
  -3   3  32       55.95      105.05    112.80 o 
  -1   3  32        5.47      164.23    140.52 o 
 -13   1  33        3.22       73.07    186.44 o 
 -11   1  33        0.74       13.37    213.00 o 
  -9   1  33        9.38      162.75    129.37 o 
  -7   1  33       59.86       16.31     82.80 o 
  -5   1  33     1153.17     1251.51    254.39 o 
  -3   1  33       49.72      -58.33     91.97 o 
  -1   1  33        7.84       76.31    133.47 o 
   1   1  33      384.04      357.66    166.25 o 
   3   1  33       55.74     -100.06    108.25 o 
   5   1  33      329.38      409.40    209.35 o 
   7   1  33        1.39      103.68    190.07 o 
 -10   2  33        8.01       87.39    196.00 o 
  -8   2  33       21.56      124.37    128.36 o 
  -6   2  33       68.63      140.55    138.98 o 
  -4   2  33      170.40      148.96    113.76 o 
  -2   2  33        7.90       79.23    108.34 o 
   0   2  33       11.64       56.35     97.91 o 
   2   2  33        4.80       46.97    141.50 o 
   4   2  33       68.77       94.58    299.93 o 
 -12   0  34      211.81      606.66    301.14 o 
 -10   0  34      131.23      172.28    187.61 o 
  -8   0  34      254.93      469.42    313.75 o 
  -6   0  34        0.87      102.73    178.51 o 
  -4   0  34      526.47      540.95    261.72 o 
  -2   0  34      402.27      476.66    336.07 o 
   0   0  34      136.13      104.16    200.83 o 
   2   0  34       26.65      -24.75    129.49 o 
   4   0  34        3.91      102.22    188.32 o 
   6   0  34       13.31      304.42    210.14 o 
 -11   1  34        9.13       92.03    337.76 o 
  -9   1  34       12.92      263.84    136.81 o 
  -7   1  34      100.40      136.01    104.56 o 
  -5   1  34       96.64      120.10    109.38 o 
  -3   1  34      173.12      230.19    164.48 o 
  -1   1  34       72.38       24.75    108.43 o 
   1   1  34        0.06      133.97    137.09 o 
   3   1  34       37.78       48.13    114.09 o 
   5   1  34        0.08      -28.60    104.72 o 
  -8   2  34       12.46       71.00    141.05 o 
  -6   2  34        4.43        6.40    120.24 o 
  -4   2  34      165.38      273.25    143.87 o 
  -2   2  34      240.73      447.21    155.37 o 
   0   2  34        4.50      214.59    155.31 o 
   2   2  34        9.80       64.91    189.98 o 
  -9   1  35        0.69       73.96    181.63 o 
  -7   1  35      103.25       88.33     90.98 o 
  -5   1  35       41.85      190.39    161.31 o 
  -3   1  35       83.11      109.62    148.92 o 
  -1   1  35       93.33       36.04    114.83 o 
   1   1  35      213.01      -20.95    119.30 o 
   3   1  35       36.49      132.46    136.32 o 
  -6   2  35        6.79       35.84    112.04 o 
  -4   2  35      122.32      264.07    152.86 o 
  -2   2  35       74.42       85.10    170.51 o 
   0   2  35        7.72      216.97    169.97 o 
 -10   0  36        2.95      802.64    668.75 o 
  -8   0  36       23.42        4.73    188.66 o 
  -6   0  36        0.06     -144.03    252.90 o 
  -4   0  36      189.18      748.54    473.33 o 
  -2   0  36       54.55      218.93    188.62 o 
   0   0  36        2.08      109.70    191.36 o 
   2   0  36      418.28      235.61    213.68 o 
  -7   1  36       49.78      149.52    149.87 o 
  -5   1  36        7.17      307.51    198.26 o 
  -3   1  36        3.93      119.76    156.18 o 
  -1   1  36        0.29      -25.46    113.80 o 
   1   1  36       51.77     -205.84    205.84 o 
  -5   1  37      147.26       49.69    139.69 o 
  -3   1  37        9.16      148.84    260.79 o 
                                                 
